# Supplementary material for: Is countershading camouflage robust to lighting change due to weather?
Source: R Soc Open Sci. 2018 Feb 7;5(2):170801. doi: 10.1098/rsos.170801 (PMC5830711; doi:10.1098/rsos.170801)
Supplement: data_horizontal_leaves.txt [file rsos170801supp1.txt]

participantID	session	weather match	isCamouflaged	numDistractors	RenderSunAlt	RenderSunAz	RenderSkyType	ReflectSunAlt	ReflectSunAz	ReflectSkyType	isCorrect	RTs
1.000000	1.000000	1.000000	1.000000	20.000000	45.000000	270.000000	4.000000	45.000000	270.000000	4.000000	0.000000	2.875000
1.000000	1.000000	0.000000	1.000000	20.000000	45.000000	270.000000	6.000000	45.000000	270.000000	4.000000	1.000000	0.703000
1.000000	1.000000	0.000000	1.000000	40.000000	45.000000	270.000000	4.000000	45.000000	270.000000	6.000000	1.000000	0.890000
1.000000	1.000000	1.000000	1.000000	40.000000	45.000000	270.000000	4.000000	45.000000	270.000000	4.000000	0.000000	1.626000
1.000000	1.000000	-1.000000	0.000000	40.000000	45.000000	270.000000	6.000000	0.000000	0.000000	0.000000	0.000000	0.203000
1.000000	1.000000	1.000000	1.000000	40.000000	45.000000	270.000000	6.000000	45.000000	270.000000	6.000000	0.000000	6.001000
1.000000	1.000000	-1.000000	0.000000	20.000000	45.000000	270.000000	6.000000	0.000000	0.000000	0.000000	1.000000	0.734000
1.000000	1.000000	0.000000	1.000000	20.000000	45.000000	270.000000	4.000000	45.000000	270.000000	6.000000	0.000000	2.266000
1.000000	1.000000	0.000000	1.000000	20.000000	45.000000	270.000000	4.000000	45.000000	270.000000	6.000000	1.000000	2.328000
1.000000	1.000000	-1.000000	0.000000	40.000000	45.000000	270.000000	6.000000	0.000000	0.000000	0.000000	1.000000	1.344000
1.000000	1.000000	0.000000	1.000000	40.000000	45.000000	270.000000	4.000000	45.000000	270.000000	6.000000	0.000000	0.750000
1.000000	1.000000	-1.000000	0.000000	40.000000	45.000000	270.000000	6.000000	0.000000	0.000000	0.000000	1.000000	0.797000
1.000000	1.000000	1.000000	1.000000	40.000000	45.000000	270.000000	4.000000	45.000000	270.000000	4.000000	0.000000	0.938000
1.000000	1.000000	-1.000000	0.000000	20.000000	45.000000	270.000000	4.000000	0.000000	0.000000	0.000000	1.000000	1.031000
1.000000	1.000000	-1.000000	0.000000	20.000000	45.000000	270.000000	4.000000	0.000000	0.000000	0.000000	1.000000	1.375000
1.000000	1.000000	0.000000	1.000000	40.000000	45.000000	270.000000	6.000000	45.000000	270.000000	4.000000	1.000000	0.782000
1.000000	1.000000	1.000000	1.000000	20.000000	45.000000	270.000000	6.000000	45.000000	270.000000	6.000000	1.000000	0.750000
1.000000	1.000000	-1.000000	0.000000	20.000000	45.000000	270.000000	6.000000	0.000000	0.000000	0.000000	0.000000	0.610000
1.000000	1.000000	0.000000	1.000000	20.000000	45.000000	270.000000	6.000000	45.000000	270.000000	4.000000	1.000000	0.813000
1.000000	1.000000	0.000000	1.000000	20.000000	45.000000	270.000000	6.000000	45.000000	270.000000	4.000000	1.000000	1.219000
1.000000	1.000000	-1.000000	0.000000	20.000000	45.000000	270.000000	4.000000	0.000000	0.000000	0.000000	1.000000	0.750000
1.000000	1.000000	0.000000	1.000000	20.000000	45.000000	270.000000	4.000000	45.000000	270.000000	6.000000	1.000000	1.312000
1.000000	1.000000	-1.000000	0.000000	40.000000	45.000000	270.000000	6.000000	0.000000	0.000000	0.000000	1.000000	1.094000
1.000000	1.000000	1.000000	1.000000	20.000000	45.000000	270.000000	6.000000	45.000000	270.000000	6.000000	0.000000	1.250000
1.000000	1.000000	-1.000000	0.000000	40.000000	45.000000	270.000000	6.000000	0.000000	0.000000	0.000000	0.000000	1.063000
1.000000	1.000000	1.000000	1.000000	40.000000	45.000000	270.000000	4.000000	45.000000	270.000000	4.000000	0.000000	2.078000
1.000000	1.000000	-1.000000	0.000000	40.000000	45.000000	270.000000	6.000000	0.000000	0.000000	0.000000	1.000000	1.219000
1.000000	1.000000	0.000000	1.000000	20.000000	45.000000	270.000000	6.000000	45.000000	270.000000	4.000000	1.000000	0.844000
1.000000	1.000000	-1.000000	0.000000	40.000000	45.000000	270.000000	6.000000	0.000000	0.000000	0.000000	1.000000	2.390000
1.000000	1.000000	1.000000	1.000000	40.000000	45.000000	270.000000	6.000000	45.000000	270.000000	6.000000	0.000000	10.673000
1.000000	1.000000	0.000000	1.000000	40.000000	45.000000	270.000000	6.000000	45.000000	270.000000	4.000000	0.000000	0.844000
1.000000	1.000000	-1.000000	0.000000	40.000000	45.000000	270.000000	4.000000	0.000000	0.000000	0.000000	1.000000	2.656000
1.000000	1.000000	-1.000000	0.000000	20.000000	45.000000	270.000000	6.000000	0.000000	0.000000	0.000000	1.000000	0.687000
1.000000	1.000000	0.000000	1.000000	20.000000	45.000000	270.000000	6.000000	45.000000	270.000000	4.000000	1.000000	1.438000
1.000000	1.000000	-1.000000	0.000000	40.000000	45.000000	270.000000	6.000000	0.000000	0.000000	0.000000	1.000000	0.485000
1.000000	1.000000	-1.000000	0.000000	40.000000	45.000000	270.000000	6.000000	0.000000	0.000000	0.000000	1.000000	1.437000
1.000000	1.000000	1.000000	1.000000	20.000000	45.000000	270.000000	4.000000	45.000000	270.000000	4.000000	1.000000	3.345000
1.000000	1.000000	0.000000	1.000000	20.000000	45.000000	270.000000	4.000000	45.000000	270.000000	6.000000	1.000000	0.844000
1.000000	1.000000	-1.000000	0.000000	20.000000	45.000000	270.000000	4.000000	0.000000	0.000000	0.000000	1.000000	0.828000
1.000000	1.000000	0.000000	1.000000	20.000000	45.000000	270.000000	4.000000	45.000000	270.000000	6.000000	1.000000	0.672000
1.000000	1.000000	1.000000	1.000000	40.000000	45.000000	270.000000	4.000000	45.000000	270.000000	4.000000	1.000000	7.532000
1.000000	1.000000	-1.000000	0.000000	20.000000	45.000000	270.000000	6.000000	0.000000	0.000000	0.000000	1.000000	1.187000
1.000000	1.000000	1.000000	1.000000	20.000000	45.000000	270.000000	6.000000	45.000000	270.000000	6.000000	0.000000	7.688000
1.000000	1.000000	1.000000	1.000000	40.000000	45.000000	270.000000	4.000000	45.000000	270.000000	4.000000	0.000000	3.345000
1.000000	1.000000	0.000000	1.000000	40.000000	45.000000	270.000000	6.000000	45.000000	270.000000	4.000000	1.000000	1.844000
1.000000	1.000000	0.000000	1.000000	40.000000	45.000000	270.000000	6.000000	45.000000	270.000000	4.000000	1.000000	0.938000
1.000000	1.000000	1.000000	1.000000	20.000000	45.000000	270.000000	4.000000	45.000000	270.000000	4.000000	1.000000	3.297000
1.000000	1.000000	0.000000	1.000000	40.000000	45.000000	270.000000	4.000000	45.000000	270.000000	6.000000	1.000000	1.157000
1.000000	1.000000	1.000000	1.000000	40.000000	45.000000	270.000000	4.000000	45.000000	270.000000	4.000000	0.000000	3.563000
1.000000	1.000000	-1.000000	0.000000	20.000000	45.000000	270.000000	4.000000	0.000000	0.000000	0.000000	1.000000	0.594000
1.000000	1.000000	-1.000000	0.000000	40.000000	45.000000	270.000000	4.000000	0.000000	0.000000	0.000000	1.000000	0.703000
1.000000	1.000000	0.000000	1.000000	20.000000	45.000000	270.000000	6.000000	45.000000	270.000000	4.000000	1.000000	1.719000
1.000000	1.000000	-1.000000	0.000000	40.000000	45.000000	270.000000	4.000000	0.000000	0.000000	0.000000	1.000000	0.969000
1.000000	1.000000	0.000000	1.000000	40.000000	45.000000	270.000000	4.000000	45.000000	270.000000	6.000000	0.000000	1.062000
1.000000	1.000000	0.000000	1.000000	20.000000	45.000000	270.000000	6.000000	45.000000	270.000000	4.000000	1.000000	0.891000
1.000000	1.000000	1.000000	1.000000	20.000000	45.000000	270.000000	6.000000	45.000000	270.000000	6.000000	0.000000	4.845000
1.000000	1.000000	1.000000	1.000000	40.000000	45.000000	270.000000	6.000000	45.000000	270.000000	6.000000	1.000000	4.391000
1.000000	1.000000	0.000000	1.000000	40.000000	45.000000	270.000000	4.000000	45.000000	270.000000	6.000000	1.000000	1.454000
1.000000	1.000000	-1.000000	0.000000	40.000000	45.000000	270.000000	4.000000	0.000000	0.000000	0.000000	1.000000	0.531000
1.000000	1.000000	0.000000	1.000000	40.000000	45.000000	270.000000	4.000000	45.000000	270.000000	6.000000	1.000000	1.063000
1.000000	1.000000	-1.000000	0.000000	40.000000	45.000000	270.000000	4.000000	0.000000	0.000000	0.000000	1.000000	0.985000
1.000000	1.000000	1.000000	1.000000	40.000000	45.000000	270.000000	6.000000	45.000000	270.000000	6.000000	1.000000	2.625000
1.000000	1.000000	1.000000	1.000000	20.000000	45.000000	270.000000	6.000000	45.000000	270.000000	6.000000	1.000000	2.157000
1.000000	1.000000	0.000000	1.000000	40.000000	45.000000	270.000000	6.000000	45.000000	270.000000	4.000000	1.000000	0.704000
1.000000	1.000000	0.000000	1.000000	40.000000	45.000000	270.000000	6.000000	45.000000	270.000000	4.000000	1.000000	0.672000
1.000000	1.000000	0.000000	1.000000	40.000000	45.000000	270.000000	4.000000	45.000000	270.000000	6.000000	0.000000	1.110000
1.000000	1.000000	1.000000	1.000000	20.000000	45.000000	270.000000	6.000000	45.000000	270.000000	6.000000	0.000000	1.985000
1.000000	1.000000	1.000000	1.000000	20.000000	45.000000	270.000000	4.000000	45.000000	270.000000	4.000000	0.000000	1.265000
1.000000	1.000000	1.000000	1.000000	40.000000	45.000000	270.000000	6.000000	45.000000	270.000000	6.000000	0.000000	2.250000
1.000000	1.000000	1.000000	1.000000	20.000000	45.000000	270.000000	4.000000	45.000000	270.000000	4.000000	0.000000	4.766000
1.000000	1.000000	-1.000000	0.000000	20.000000	45.000000	270.000000	6.000000	0.000000	0.000000	0.000000	1.000000	0.657000
1.000000	1.000000	1.000000	1.000000	40.000000	45.000000	270.000000	4.000000	45.000000	270.000000	4.000000	0.000000	8.454000
1.000000	1.000000	0.000000	1.000000	40.000000	45.000000	270.000000	4.000000	45.000000	270.000000	6.000000	1.000000	0.937000
1.000000	1.000000	1.000000	1.000000	40.000000	45.000000	270.000000	4.000000	45.000000	270.000000	4.000000	0.000000	0.984000
1.000000	1.000000	-1.000000	0.000000	40.000000	45.000000	270.000000	4.000000	0.000000	0.000000	0.000000	1.000000	2.157000
1.000000	1.000000	1.000000	1.000000	40.000000	45.000000	270.000000	4.000000	45.000000	270.000000	4.000000	0.000000	1.531000
1.000000	1.000000	0.000000	1.000000	40.000000	45.000000	270.000000	4.000000	45.000000	270.000000	6.000000	1.000000	1.969000
1.000000	1.000000	1.000000	1.000000	20.000000	45.000000	270.000000	6.000000	45.000000	270.000000	6.000000	0.000000	2.938000
1.000000	1.000000	-1.000000	0.000000	20.000000	45.000000	270.000000	6.000000	0.000000	0.000000	0.000000	1.000000	1.000000
1.000000	1.000000	0.000000	1.000000	40.000000	45.000000	270.000000	6.000000	45.000000	270.000000	4.000000	1.000000	1.594000
1.000000	1.000000	1.000000	1.000000	40.000000	45.000000	270.000000	4.000000	45.000000	270.000000	4.000000	0.000000	0.891000
1.000000	1.000000	0.000000	1.000000	20.000000	45.000000	270.000000	4.000000	45.000000	270.000000	6.000000	1.000000	0.922000
1.000000	1.000000	-1.000000	0.000000	40.000000	45.000000	270.000000	4.000000	0.000000	0.000000	0.000000	0.000000	1.328000
1.000000	1.000000	-1.000000	0.000000	40.000000	45.000000	270.000000	4.000000	0.000000	0.000000	0.000000	0.000000	1.219000
1.000000	1.000000	-1.000000	0.000000	20.000000	45.000000	270.000000	4.000000	0.000000	0.000000	0.000000	1.000000	1.063000
1.000000	1.000000	-1.000000	0.000000	40.000000	45.000000	270.000000	4.000000	0.000000	0.000000	0.000000	1.000000	0.562000
1.000000	1.000000	1.000000	1.000000	40.000000	45.000000	270.000000	6.000000	45.000000	270.000000	6.000000	0.000000	4.595000
1.000000	1.000000	-1.000000	0.000000	20.000000	45.000000	270.000000	4.000000	0.000000	0.000000	0.000000	0.000000	0.797000
1.000000	1.000000	0.000000	1.000000	20.000000	45.000000	270.000000	6.000000	45.000000	270.000000	4.000000	1.000000	0.594000
1.000000	1.000000	-1.000000	0.000000	20.000000	45.000000	270.000000	4.000000	0.000000	0.000000	0.000000	1.000000	0.563000
1.000000	1.000000	-1.000000	0.000000	20.000000	45.000000	270.000000	4.000000	0.000000	0.000000	0.000000	1.000000	0.422000
1.000000	1.000000	-1.000000	0.000000	20.000000	45.000000	270.000000	6.000000	0.000000	0.000000	0.000000	1.000000	1.109000
1.000000	1.000000	-1.000000	0.000000	40.000000	45.000000	270.000000	4.000000	0.000000	0.000000	0.000000	0.000000	1.047000
1.000000	1.000000	1.000000	1.000000	40.000000	45.000000	270.000000	6.000000	45.000000	270.000000	6.000000	1.000000	2.344000
1.000000	1.000000	1.000000	1.000000	40.000000	45.000000	270.000000	6.000000	45.000000	270.000000	6.000000	0.000000	3.407000
1.000000	1.000000	-1.000000	0.000000	20.000000	45.000000	270.000000	4.000000	0.000000	0.000000	0.000000	1.000000	0.562000
1.000000	1.000000	0.000000	1.000000	40.000000	45.000000	270.000000	6.000000	45.000000	270.000000	4.000000	1.000000	0.750000
1.000000	1.000000	1.000000	1.000000	20.000000	45.000000	270.000000	4.000000	45.000000	270.000000	4.000000	1.000000	2.829000
1.000000	1.000000	0.000000	1.000000	40.000000	45.000000	270.000000	6.000000	45.000000	270.000000	4.000000	1.000000	1.750000
1.000000	1.000000	1.000000	1.000000	20.000000	45.000000	270.000000	4.000000	45.000000	270.000000	4.000000	0.000000	7.032000
1.000000	1.000000	0.000000	1.000000	20.000000	45.000000	270.000000	4.000000	45.000000	270.000000	6.000000	1.000000	0.875000
1.000000	1.000000	0.000000	1.000000	20.000000	45.000000	270.000000	6.000000	45.000000	270.000000	4.000000	1.000000	1.016000
1.000000	1.000000	-1.000000	0.000000	40.000000	45.000000	270.000000	6.000000	0.000000	0.000000	0.000000	1.000000	0.875000
1.000000	1.000000	1.000000	1.000000	20.000000	45.000000	270.000000	4.000000	45.000000	270.000000	4.000000	1.000000	1.438000
1.000000	1.000000	1.000000	1.000000	20.000000	45.000000	270.000000	4.000000	45.000000	270.000000	4.000000	1.000000	1.813000
1.000000	1.000000	0.000000	1.000000	20.000000	45.000000	270.000000	4.000000	45.000000	270.000000	6.000000	1.000000	0.766000
1.000000	1.000000	0.000000	1.000000	40.000000	45.000000	270.000000	6.000000	45.000000	270.000000	4.000000	1.000000	0.891000
1.000000	1.000000	1.000000	1.000000	20.000000	45.000000	270.000000	6.000000	45.000000	270.000000	6.000000	1.000000	2.328000
1.000000	1.000000	0.000000	1.000000	20.000000	45.000000	270.000000	4.000000	45.000000	270.000000	6.000000	1.000000	0.547000
1.000000	1.000000	1.000000	1.000000	20.000000	45.000000	270.000000	4.000000	45.000000	270.000000	4.000000	1.000000	2.844000
1.000000	1.000000	1.000000	1.000000	40.000000	45.000000	270.000000	6.000000	45.000000	270.000000	6.000000	1.000000	1.782000
1.000000	1.000000	-1.000000	0.000000	20.000000	45.000000	270.000000	6.000000	0.000000	0.000000	0.000000	1.000000	1.313000
1.000000	1.000000	0.000000	1.000000	20.000000	45.000000	270.000000	6.000000	45.000000	270.000000	4.000000	1.000000	0.625000
1.000000	1.000000	0.000000	1.000000	20.000000	45.000000	270.000000	4.000000	45.000000	270.000000	6.000000	1.000000	0.672000
1.000000	1.000000	1.000000	1.000000	20.000000	45.000000	270.000000	6.000000	45.000000	270.000000	6.000000	0.000000	4.454000
1.000000	1.000000	0.000000	1.000000	40.000000	45.000000	270.000000	4.000000	45.000000	270.000000	6.000000	1.000000	1.500000
1.000000	1.000000	-1.000000	0.000000	20.000000	45.000000	270.000000	6.000000	0.000000	0.000000	0.000000	1.000000	1.156000
1.000000	1.000000	1.000000	1.000000	20.000000	45.000000	270.000000	6.000000	45.000000	270.000000	6.000000	1.000000	2.062000
1.000000	1.000000	1.000000	1.000000	40.000000	45.000000	270.000000	6.000000	45.000000	270.000000	6.000000	1.000000	2.985000
1.000000	1.000000	-1.000000	0.000000	20.000000	45.000000	270.000000	6.000000	0.000000	0.000000	0.000000	1.000000	1.437000
1.000000	2.000000	1.000000	1.000000	40.000000	45.000000	270.000000	6.000000	45.000000	270.000000	6.000000	0.000000	5.735000
1.000000	2.000000	1.000000	1.000000	20.000000	45.000000	270.000000	4.000000	45.000000	270.000000	4.000000	0.000000	1.235000
1.000000	2.000000	0.000000	1.000000	40.000000	45.000000	270.000000	6.000000	45.000000	270.000000	4.000000	1.000000	1.298000
1.000000	2.000000	-1.000000	0.000000	20.000000	45.000000	270.000000	4.000000	0.000000	0.000000	0.000000	1.000000	0.610000
1.000000	2.000000	1.000000	1.000000	20.000000	45.000000	270.000000	6.000000	45.000000	270.000000	6.000000	0.000000	2.422000
1.000000	2.000000	1.000000	1.000000	20.000000	45.000000	270.000000	4.000000	45.000000	270.000000	4.000000	1.000000	4.375000
1.000000	2.000000	1.000000	1.000000	40.000000	45.000000	270.000000	6.000000	45.000000	270.000000	6.000000	1.000000	8.032000
1.000000	2.000000	1.000000	1.000000	20.000000	45.000000	270.000000	6.000000	45.000000	270.000000	6.000000	1.000000	4.391000
1.000000	2.000000	0.000000	1.000000	20.000000	45.000000	270.000000	6.000000	45.000000	270.000000	4.000000	1.000000	1.172000
1.000000	2.000000	1.000000	1.000000	40.000000	45.000000	270.000000	4.000000	45.000000	270.000000	4.000000	0.000000	3.031000
1.000000	2.000000	0.000000	1.000000	20.000000	45.000000	270.000000	4.000000	45.000000	270.000000	6.000000	1.000000	1.406000
1.000000	2.000000	0.000000	1.000000	20.000000	45.000000	270.000000	4.000000	45.000000	270.000000	6.000000	1.000000	0.594000
1.000000	2.000000	1.000000	1.000000	40.000000	45.000000	270.000000	4.000000	45.000000	270.000000	4.000000	0.000000	0.610000
1.000000	2.000000	-1.000000	0.000000	20.000000	45.000000	270.000000	6.000000	0.000000	0.000000	0.000000	0.000000	0.875000
1.000000	2.000000	0.000000	1.000000	20.000000	45.000000	270.000000	6.000000	45.000000	270.000000	4.000000	1.000000	1.469000
1.000000	2.000000	0.000000	1.000000	40.000000	45.000000	270.000000	6.000000	45.000000	270.000000	4.000000	1.000000	2.922000
1.000000	2.000000	0.000000	1.000000	20.000000	45.000000	270.000000	4.000000	45.000000	270.000000	6.000000	0.000000	0.828000
1.000000	2.000000	-1.000000	0.000000	40.000000	45.000000	270.000000	6.000000	0.000000	0.000000	0.000000	1.000000	0.735000
1.000000	2.000000	1.000000	1.000000	20.000000	45.000000	270.000000	6.000000	45.000000	270.000000	6.000000	1.000000	3.079000
1.000000	2.000000	1.000000	1.000000	20.000000	45.000000	270.000000	4.000000	45.000000	270.000000	4.000000	1.000000	1.735000
1.000000	2.000000	0.000000	1.000000	20.000000	45.000000	270.000000	6.000000	45.000000	270.000000	4.000000	1.000000	0.609000
1.000000	2.000000	1.000000	1.000000	20.000000	45.000000	270.000000	4.000000	45.000000	270.000000	4.000000	0.000000	1.218000
1.000000	2.000000	0.000000	1.000000	20.000000	45.000000	270.000000	4.000000	45.000000	270.000000	6.000000	1.000000	1.094000
1.000000	2.000000	0.000000	1.000000	20.000000	45.000000	270.000000	4.000000	45.000000	270.000000	6.000000	1.000000	0.640000
1.000000	2.000000	1.000000	1.000000	40.000000	45.000000	270.000000	4.000000	45.000000	270.000000	4.000000	0.000000	4.719000
1.000000	2.000000	1.000000	1.000000	40.000000	45.000000	270.000000	4.000000	45.000000	270.000000	4.000000	0.000000	3.500000
1.000000	2.000000	1.000000	1.000000	20.000000	45.000000	270.000000	6.000000	45.000000	270.000000	6.000000	0.000000	1.688000
1.000000	2.000000	1.000000	1.000000	40.000000	45.000000	270.000000	4.000000	45.000000	270.000000	4.000000	1.000000	3.735000
1.000000	2.000000	1.000000	1.000000	40.000000	45.000000	270.000000	4.000000	45.000000	270.000000	4.000000	1.000000	2.500000
1.000000	2.000000	-1.000000	0.000000	40.000000	45.000000	270.000000	4.000000	0.000000	0.000000	0.000000	1.000000	0.906000
1.000000	2.000000	-1.000000	0.000000	20.000000	45.000000	270.000000	4.000000	0.000000	0.000000	0.000000	1.000000	1.610000
1.000000	2.000000	-1.000000	0.000000	20.000000	45.000000	270.000000	4.000000	0.000000	0.000000	0.000000	1.000000	0.485000
1.000000	2.000000	-1.000000	0.000000	40.000000	45.000000	270.000000	4.000000	0.000000	0.000000	0.000000	1.000000	0.563000
1.000000	2.000000	-1.000000	0.000000	20.000000	45.000000	270.000000	6.000000	0.000000	0.000000	0.000000	1.000000	0.781000
1.000000	2.000000	0.000000	1.000000	40.000000	45.000000	270.000000	6.000000	45.000000	270.000000	4.000000	1.000000	1.203000
1.000000	2.000000	-1.000000	0.000000	40.000000	45.000000	270.000000	6.000000	0.000000	0.000000	0.000000	1.000000	1.157000
1.000000	2.000000	1.000000	1.000000	20.000000	45.000000	270.000000	4.000000	45.000000	270.000000	4.000000	1.000000	1.422000
1.000000	2.000000	0.000000	1.000000	20.000000	45.000000	270.000000	6.000000	45.000000	270.000000	4.000000	1.000000	0.719000
1.000000	2.000000	0.000000	1.000000	20.000000	45.000000	270.000000	4.000000	45.000000	270.000000	6.000000	1.000000	1.953000
1.000000	2.000000	-1.000000	0.000000	40.000000	45.000000	270.000000	6.000000	0.000000	0.000000	0.000000	1.000000	1.109000
1.000000	2.000000	0.000000	1.000000	40.000000	45.000000	270.000000	4.000000	45.000000	270.000000	6.000000	1.000000	0.640000
1.000000	2.000000	0.000000	1.000000	20.000000	45.000000	270.000000	6.000000	45.000000	270.000000	4.000000	1.000000	0.625000
1.000000	2.000000	1.000000	1.000000	40.000000	45.000000	270.000000	6.000000	45.000000	270.000000	6.000000	1.000000	3.782000
1.000000	2.000000	-1.000000	0.000000	40.000000	45.000000	270.000000	6.000000	0.000000	0.000000	0.000000	1.000000	0.766000
1.000000	2.000000	0.000000	1.000000	40.000000	45.000000	270.000000	4.000000	45.000000	270.000000	6.000000	1.000000	1.032000
1.000000	2.000000	-1.000000	0.000000	40.000000	45.000000	270.000000	6.000000	0.000000	0.000000	0.000000	1.000000	0.594000
1.000000	2.000000	1.000000	1.000000	40.000000	45.000000	270.000000	4.000000	45.000000	270.000000	4.000000	0.000000	1.594000
1.000000	2.000000	-1.000000	0.000000	20.000000	45.000000	270.000000	4.000000	0.000000	0.000000	0.000000	1.000000	0.516000
1.000000	2.000000	0.000000	1.000000	40.000000	45.000000	270.000000	4.000000	45.000000	270.000000	6.000000	1.000000	2.234000
1.000000	2.000000	1.000000	1.000000	20.000000	45.000000	270.000000	4.000000	45.000000	270.000000	4.000000	1.000000	2.094000
1.000000	2.000000	-1.000000	0.000000	40.000000	45.000000	270.000000	4.000000	0.000000	0.000000	0.000000	1.000000	0.891000
1.000000	2.000000	1.000000	1.000000	20.000000	45.000000	270.000000	6.000000	45.000000	270.000000	6.000000	1.000000	2.063000
1.000000	2.000000	1.000000	1.000000	40.000000	45.000000	270.000000	6.000000	45.000000	270.000000	6.000000	1.000000	2.079000
1.000000	2.000000	1.000000	1.000000	20.000000	45.000000	270.000000	6.000000	45.000000	270.000000	6.000000	0.000000	1.391000
1.000000	2.000000	-1.000000	0.000000	20.000000	45.000000	270.000000	6.000000	0.000000	0.000000	0.000000	1.000000	0.750000
1.000000	2.000000	0.000000	1.000000	20.000000	45.000000	270.000000	6.000000	45.000000	270.000000	4.000000	1.000000	0.656000
1.000000	2.000000	0.000000	1.000000	40.000000	45.000000	270.000000	6.000000	45.000000	270.000000	4.000000	1.000000	0.969000
1.000000	2.000000	0.000000	1.000000	40.000000	45.000000	270.000000	6.000000	45.000000	270.000000	4.000000	1.000000	0.610000
1.000000	2.000000	0.000000	1.000000	40.000000	45.000000	270.000000	6.000000	45.000000	270.000000	4.000000	1.000000	0.625000
1.000000	2.000000	-1.000000	0.000000	40.000000	45.000000	270.000000	6.000000	0.000000	0.000000	0.000000	1.000000	0.485000
1.000000	2.000000	1.000000	1.000000	20.000000	45.000000	270.000000	4.000000	45.000000	270.000000	4.000000	1.000000	3.704000
1.000000	2.000000	-1.000000	0.000000	40.000000	45.000000	270.000000	4.000000	0.000000	0.000000	0.000000	1.000000	0.797000
1.000000	2.000000	1.000000	1.000000	20.000000	45.000000	270.000000	4.000000	45.000000	270.000000	4.000000	0.000000	2.781000
1.000000	2.000000	-1.000000	0.000000	20.000000	45.000000	270.000000	6.000000	0.000000	0.000000	0.000000	1.000000	0.547000
1.000000	2.000000	-1.000000	0.000000	40.000000	45.000000	270.000000	4.000000	0.000000	0.000000	0.000000	1.000000	1.094000
1.000000	2.000000	0.000000	1.000000	40.000000	45.000000	270.000000	6.000000	45.000000	270.000000	4.000000	1.000000	0.953000
1.000000	2.000000	1.000000	1.000000	20.000000	45.000000	270.000000	6.000000	45.000000	270.000000	6.000000	1.000000	3.813000
1.000000	2.000000	-1.000000	0.000000	40.000000	45.000000	270.000000	6.000000	0.000000	0.000000	0.000000	1.000000	1.672000
1.000000	2.000000	1.000000	1.000000	40.000000	45.000000	270.000000	6.000000	45.000000	270.000000	6.000000	1.000000	5.782000
1.000000	2.000000	0.000000	1.000000	40.000000	45.000000	270.000000	6.000000	45.000000	270.000000	4.000000	1.000000	0.735000
1.000000	2.000000	1.000000	1.000000	40.000000	45.000000	270.000000	6.000000	45.000000	270.000000	6.000000	0.000000	1.547000
1.000000	2.000000	1.000000	1.000000	40.000000	45.000000	270.000000	4.000000	45.000000	270.000000	4.000000	1.000000	1.844000
1.000000	2.000000	-1.000000	0.000000	20.000000	45.000000	270.000000	6.000000	0.000000	0.000000	0.000000	1.000000	0.829000
1.000000	2.000000	0.000000	1.000000	40.000000	45.000000	270.000000	4.000000	45.000000	270.000000	6.000000	1.000000	0.781000
1.000000	2.000000	0.000000	1.000000	20.000000	45.000000	270.000000	4.000000	45.000000	270.000000	6.000000	1.000000	0.640000
1.000000	2.000000	-1.000000	0.000000	20.000000	45.000000	270.000000	4.000000	0.000000	0.000000	0.000000	1.000000	0.547000
1.000000	2.000000	1.000000	1.000000	40.000000	45.000000	270.000000	6.000000	45.000000	270.000000	6.000000	1.000000	3.281000
1.000000	2.000000	0.000000	1.000000	20.000000	45.000000	270.000000	4.000000	45.000000	270.000000	6.000000	1.000000	1.828000
1.000000	2.000000	-1.000000	0.000000	20.000000	45.000000	270.000000	6.000000	0.000000	0.000000	0.000000	1.000000	1.062000
1.000000	2.000000	0.000000	1.000000	40.000000	45.000000	270.000000	4.000000	45.000000	270.000000	6.000000	1.000000	0.766000
1.000000	2.000000	1.000000	1.000000	40.000000	45.000000	270.000000	6.000000	45.000000	270.000000	6.000000	0.000000	1.360000
1.000000	2.000000	1.000000	1.000000	40.000000	45.000000	270.000000	6.000000	45.000000	270.000000	6.000000	1.000000	4.735000
1.000000	2.000000	-1.000000	0.000000	20.000000	45.000000	270.000000	6.000000	0.000000	0.000000	0.000000	1.000000	0.594000
1.000000	2.000000	0.000000	1.000000	40.000000	45.000000	270.000000	4.000000	45.000000	270.000000	6.000000	1.000000	2.172000
1.000000	2.000000	-1.000000	0.000000	40.000000	45.000000	270.000000	4.000000	0.000000	0.000000	0.000000	1.000000	0.969000
1.000000	2.000000	1.000000	1.000000	20.000000	45.000000	270.000000	4.000000	45.000000	270.000000	4.000000	1.000000	1.484000
1.000000	2.000000	-1.000000	0.000000	20.000000	45.000000	270.000000	4.000000	0.000000	0.000000	0.000000	1.000000	0.688000
1.000000	2.000000	-1.000000	0.000000	20.000000	45.000000	270.000000	4.000000	0.000000	0.000000	0.000000	1.000000	1.407000
1.000000	2.000000	-1.000000	0.000000	40.000000	45.000000	270.000000	4.000000	0.000000	0.000000	0.000000	1.000000	0.750000
1.000000	2.000000	0.000000	1.000000	20.000000	45.000000	270.000000	4.000000	45.000000	270.000000	6.000000	1.000000	1.657000
1.000000	2.000000	-1.000000	0.000000	40.000000	45.000000	270.000000	4.000000	0.000000	0.000000	0.000000	1.000000	1.000000
1.000000	2.000000	1.000000	1.000000	40.000000	45.000000	270.000000	4.000000	45.000000	270.000000	4.000000	0.000000	1.719000
1.000000	2.000000	-1.000000	0.000000	20.000000	45.000000	270.000000	6.000000	0.000000	0.000000	0.000000	1.000000	0.765000
1.000000	2.000000	1.000000	1.000000	40.000000	45.000000	270.000000	6.000000	45.000000	270.000000	6.000000	1.000000	2.391000
1.000000	2.000000	-1.000000	0.000000	40.000000	45.000000	270.000000	6.000000	0.000000	0.000000	0.000000	1.000000	0.516000
1.000000	2.000000	0.000000	1.000000	20.000000	45.000000	270.000000	4.000000	45.000000	270.000000	6.000000	1.000000	0.657000
1.000000	2.000000	0.000000	1.000000	20.000000	45.000000	270.000000	6.000000	45.000000	270.000000	4.000000	1.000000	0.609000
1.000000	2.000000	0.000000	1.000000	20.000000	45.000000	270.000000	6.000000	45.000000	270.000000	4.000000	1.000000	0.578000
1.000000	2.000000	0.000000	1.000000	40.000000	45.000000	270.000000	4.000000	45.000000	270.000000	6.000000	1.000000	0.656000
1.000000	2.000000	-1.000000	0.000000	20.000000	45.000000	270.000000	4.000000	0.000000	0.000000	0.000000	1.000000	0.547000
1.000000	2.000000	0.000000	1.000000	40.000000	45.000000	270.000000	4.000000	45.000000	270.000000	6.000000	1.000000	0.719000
1.000000	2.000000	1.000000	1.000000	20.000000	45.000000	270.000000	6.000000	45.000000	270.000000	6.000000	0.000000	1.765000
1.000000	2.000000	1.000000	1.000000	40.000000	45.000000	270.000000	4.000000	45.000000	270.000000	4.000000	1.000000	2.032000
1.000000	2.000000	0.000000	1.000000	40.000000	45.000000	270.000000	4.000000	45.000000	270.000000	6.000000	1.000000	1.156000
1.000000	2.000000	0.000000	1.000000	40.000000	45.000000	270.000000	4.000000	45.000000	270.000000	6.000000	1.000000	0.656000
1.000000	2.000000	-1.000000	0.000000	40.000000	45.000000	270.000000	6.000000	0.000000	0.000000	0.000000	1.000000	0.906000
1.000000	2.000000	0.000000	1.000000	40.000000	45.000000	270.000000	6.000000	45.000000	270.000000	4.000000	1.000000	0.875000
1.000000	2.000000	1.000000	1.000000	20.000000	45.000000	270.000000	4.000000	45.000000	270.000000	4.000000	0.000000	0.672000
1.000000	2.000000	0.000000	1.000000	40.000000	45.000000	270.000000	6.000000	45.000000	270.000000	4.000000	1.000000	1.516000
1.000000	2.000000	-1.000000	0.000000	40.000000	45.000000	270.000000	4.000000	0.000000	0.000000	0.000000	0.000000	0.422000
1.000000	2.000000	0.000000	1.000000	20.000000	45.000000	270.000000	6.000000	45.000000	270.000000	4.000000	1.000000	0.657000
1.000000	2.000000	-1.000000	0.000000	20.000000	45.000000	270.000000	4.000000	0.000000	0.000000	0.000000	1.000000	0.641000
1.000000	2.000000	1.000000	1.000000	20.000000	45.000000	270.000000	6.000000	45.000000	270.000000	6.000000	1.000000	1.828000
1.000000	2.000000	-1.000000	0.000000	20.000000	45.000000	270.000000	4.000000	0.000000	0.000000	0.000000	1.000000	0.797000
1.000000	2.000000	-1.000000	0.000000	40.000000	45.000000	270.000000	4.000000	0.000000	0.000000	0.000000	1.000000	1.094000
1.000000	2.000000	-1.000000	0.000000	20.000000	45.000000	270.000000	6.000000	0.000000	0.000000	0.000000	1.000000	1.125000
1.000000	2.000000	-1.000000	0.000000	20.000000	45.000000	270.000000	6.000000	0.000000	0.000000	0.000000	1.000000	0.688000
1.000000	2.000000	0.000000	1.000000	20.000000	45.000000	270.000000	6.000000	45.000000	270.000000	4.000000	1.000000	0.625000
1.000000	2.000000	1.000000	1.000000	20.000000	45.000000	270.000000	6.000000	45.000000	270.000000	6.000000	1.000000	7.282000
1.000000	2.000000	-1.000000	0.000000	40.000000	45.000000	270.000000	6.000000	0.000000	0.000000	0.000000	1.000000	1.656000
2.000000	1.000000	0.000000	1.000000	20.000000	45.000000	270.000000	6.000000	45.000000	270.000000	4.000000	1.000000	0.875000
2.000000	1.000000	0.000000	1.000000	20.000000	45.000000	270.000000	4.000000	45.000000	270.000000	6.000000	0.000000	14.343000
2.000000	1.000000	1.000000	1.000000	20.000000	45.000000	270.000000	4.000000	45.000000	270.000000	4.000000	0.000000	13.703000
2.000000	1.000000	-1.000000	0.000000	40.000000	45.000000	270.000000	6.000000	0.000000	0.000000	0.000000	1.000000	2.125000
2.000000	1.000000	-1.000000	0.000000	40.000000	45.000000	270.000000	6.000000	0.000000	0.000000	0.000000	1.000000	4.782000
2.000000	1.000000	1.000000	1.000000	40.000000	45.000000	270.000000	6.000000	45.000000	270.000000	6.000000	0.000000	12.984000
2.000000	1.000000	1.000000	1.000000	20.000000	45.000000	270.000000	6.000000	45.000000	270.000000	6.000000	0.000000	6.500000
2.000000	1.000000	1.000000	1.000000	40.000000	45.000000	270.000000	6.000000	45.000000	270.000000	6.000000	0.000000	21.125000
2.000000	1.000000	-1.000000	0.000000	20.000000	45.000000	270.000000	4.000000	0.000000	0.000000	0.000000	1.000000	0.828000
2.000000	1.000000	-1.000000	0.000000	40.000000	45.000000	270.000000	4.000000	0.000000	0.000000	0.000000	1.000000	5.938000
2.000000	1.000000	0.000000	1.000000	20.000000	45.000000	270.000000	4.000000	45.000000	270.000000	6.000000	0.000000	9.157000
2.000000	1.000000	0.000000	1.000000	20.000000	45.000000	270.000000	4.000000	45.000000	270.000000	6.000000	0.000000	8.968000
2.000000	1.000000	-1.000000	0.000000	40.000000	45.000000	270.000000	6.000000	0.000000	0.000000	0.000000	0.000000	8.375000
2.000000	1.000000	0.000000	1.000000	20.000000	45.000000	270.000000	6.000000	45.000000	270.000000	4.000000	1.000000	1.656000
2.000000	1.000000	0.000000	1.000000	20.000000	45.000000	270.000000	6.000000	45.000000	270.000000	4.000000	1.000000	2.687000
2.000000	1.000000	-1.000000	0.000000	40.000000	45.000000	270.000000	6.000000	0.000000	0.000000	0.000000	1.000000	9.125000
2.000000	1.000000	0.000000	1.000000	20.000000	45.000000	270.000000	4.000000	45.000000	270.000000	6.000000	0.000000	11.203000
2.000000	1.000000	0.000000	1.000000	40.000000	45.000000	270.000000	4.000000	45.000000	270.000000	6.000000	0.000000	10.938000
2.000000	1.000000	0.000000	1.000000	20.000000	45.000000	270.000000	6.000000	45.000000	270.000000	4.000000	1.000000	3.234000
2.000000	1.000000	-1.000000	0.000000	20.000000	45.000000	270.000000	4.000000	0.000000	0.000000	0.000000	1.000000	1.797000
2.000000	1.000000	-1.000000	0.000000	40.000000	45.000000	270.000000	4.000000	0.000000	0.000000	0.000000	1.000000	2.093000
2.000000	1.000000	1.000000	1.000000	40.000000	45.000000	270.000000	4.000000	45.000000	270.000000	4.000000	1.000000	7.016000
2.000000	1.000000	0.000000	1.000000	20.000000	45.000000	270.000000	4.000000	45.000000	270.000000	6.000000	0.000000	4.969000
2.000000	1.000000	1.000000	1.000000	20.000000	45.000000	270.000000	6.000000	45.000000	270.000000	6.000000	0.000000	3.953000
2.000000	1.000000	1.000000	1.000000	20.000000	45.000000	270.000000	4.000000	45.000000	270.000000	4.000000	0.000000	10.782000
2.000000	1.000000	-1.000000	0.000000	20.000000	45.000000	270.000000	4.000000	0.000000	0.000000	0.000000	1.000000	1.156000
2.000000	1.000000	0.000000	1.000000	20.000000	45.000000	270.000000	4.000000	45.000000	270.000000	6.000000	0.000000	4.047000
2.000000	1.000000	0.000000	1.000000	40.000000	45.000000	270.000000	6.000000	45.000000	270.000000	4.000000	1.000000	3.046000
2.000000	1.000000	-1.000000	0.000000	40.000000	45.000000	270.000000	6.000000	0.000000	0.000000	0.000000	1.000000	4.782000
2.000000	1.000000	1.000000	1.000000	40.000000	45.000000	270.000000	4.000000	45.000000	270.000000	4.000000	0.000000	10.407000
2.000000	1.000000	0.000000	1.000000	40.000000	45.000000	270.000000	6.000000	45.000000	270.000000	4.000000	1.000000	2.766000
2.000000	1.000000	0.000000	1.000000	40.000000	45.000000	270.000000	6.000000	45.000000	270.000000	4.000000	1.000000	5.438000
2.000000	1.000000	0.000000	1.000000	20.000000	45.000000	270.000000	4.000000	45.000000	270.000000	6.000000	0.000000	20.969000
2.000000	1.000000	-1.000000	0.000000	40.000000	45.000000	270.000000	4.000000	0.000000	0.000000	0.000000	1.000000	2.078000
2.000000	1.000000	-1.000000	0.000000	40.000000	45.000000	270.000000	4.000000	0.000000	0.000000	0.000000	1.000000	6.938000
2.000000	1.000000	0.000000	1.000000	40.000000	45.000000	270.000000	4.000000	45.000000	270.000000	6.000000	0.000000	12.719000
2.000000	1.000000	0.000000	1.000000	20.000000	45.000000	270.000000	6.000000	45.000000	270.000000	4.000000	1.000000	1.422000
2.000000	1.000000	1.000000	1.000000	20.000000	45.000000	270.000000	6.000000	45.000000	270.000000	6.000000	0.000000	9.407000
2.000000	1.000000	-1.000000	0.000000	20.000000	45.000000	270.000000	6.000000	0.000000	0.000000	0.000000	1.000000	2.062000
2.000000	1.000000	-1.000000	0.000000	20.000000	45.000000	270.000000	6.000000	0.000000	0.000000	0.000000	1.000000	1.047000
2.000000	1.000000	0.000000	1.000000	20.000000	45.000000	270.000000	4.000000	45.000000	270.000000	6.000000	0.000000	6.344000
2.000000	1.000000	0.000000	1.000000	40.000000	45.000000	270.000000	4.000000	45.000000	270.000000	6.000000	0.000000	24.672000
2.000000	1.000000	-1.000000	0.000000	20.000000	45.000000	270.000000	6.000000	0.000000	0.000000	0.000000	1.000000	1.703000
2.000000	1.000000	-1.000000	0.000000	20.000000	45.000000	270.000000	4.000000	0.000000	0.000000	0.000000	1.000000	2.844000
2.000000	1.000000	0.000000	1.000000	40.000000	45.000000	270.000000	6.000000	45.000000	270.000000	4.000000	1.000000	1.390000
2.000000	1.000000	0.000000	1.000000	20.000000	45.000000	270.000000	6.000000	45.000000	270.000000	4.000000	1.000000	7.125000
2.000000	1.000000	0.000000	1.000000	20.000000	45.000000	270.000000	6.000000	45.000000	270.000000	4.000000	1.000000	3.609000
2.000000	1.000000	0.000000	1.000000	40.000000	45.000000	270.000000	6.000000	45.000000	270.000000	4.000000	1.000000	3.625000
2.000000	1.000000	-1.000000	0.000000	20.000000	45.000000	270.000000	4.000000	0.000000	0.000000	0.000000	1.000000	3.625000
2.000000	1.000000	-1.000000	0.000000	20.000000	45.000000	270.000000	4.000000	0.000000	0.000000	0.000000	0.000000	1.500000
2.000000	1.000000	-1.000000	0.000000	20.000000	45.000000	270.000000	4.000000	0.000000	0.000000	0.000000	1.000000	2.953000
2.000000	1.000000	0.000000	1.000000	40.000000	45.000000	270.000000	6.000000	45.000000	270.000000	4.000000	1.000000	11.015000
2.000000	1.000000	-1.000000	0.000000	40.000000	45.000000	270.000000	6.000000	0.000000	0.000000	0.000000	1.000000	1.656000
2.000000	1.000000	0.000000	1.000000	40.000000	45.000000	270.000000	6.000000	45.000000	270.000000	4.000000	1.000000	1.516000
2.000000	1.000000	0.000000	1.000000	40.000000	45.000000	270.000000	4.000000	45.000000	270.000000	6.000000	0.000000	11.421000
2.000000	1.000000	1.000000	1.000000	20.000000	45.000000	270.000000	6.000000	45.000000	270.000000	6.000000	1.000000	10.344000
2.000000	1.000000	1.000000	1.000000	20.000000	45.000000	270.000000	4.000000	45.000000	270.000000	4.000000	0.000000	5.125000
2.000000	1.000000	1.000000	1.000000	40.000000	45.000000	270.000000	4.000000	45.000000	270.000000	4.000000	0.000000	16.296000
2.000000	1.000000	1.000000	1.000000	40.000000	45.000000	270.000000	6.000000	45.000000	270.000000	6.000000	0.000000	5.828000
2.000000	1.000000	1.000000	1.000000	20.000000	45.000000	270.000000	6.000000	45.000000	270.000000	6.000000	0.000000	3.343000
2.000000	1.000000	1.000000	1.000000	20.000000	45.000000	270.000000	4.000000	45.000000	270.000000	4.000000	0.000000	13.984000
2.000000	1.000000	0.000000	1.000000	40.000000	45.000000	270.000000	6.000000	45.000000	270.000000	4.000000	1.000000	1.047000
2.000000	1.000000	-1.000000	0.000000	20.000000	45.000000	270.000000	4.000000	0.000000	0.000000	0.000000	1.000000	0.953000
2.000000	1.000000	1.000000	1.000000	40.000000	45.000000	270.000000	6.000000	45.000000	270.000000	6.000000	0.000000	11.891000
2.000000	1.000000	-1.000000	0.000000	40.000000	45.000000	270.000000	4.000000	0.000000	0.000000	0.000000	1.000000	2.329000
2.000000	1.000000	1.000000	1.000000	40.000000	45.000000	270.000000	4.000000	45.000000	270.000000	4.000000	1.000000	8.469000
2.000000	1.000000	1.000000	1.000000	20.000000	45.000000	270.000000	4.000000	45.000000	270.000000	4.000000	0.000000	11.968000
2.000000	1.000000	1.000000	1.000000	20.000000	45.000000	270.000000	4.000000	45.000000	270.000000	4.000000	0.000000	2.515000
2.000000	1.000000	-1.000000	0.000000	40.000000	45.000000	270.000000	4.000000	0.000000	0.000000	0.000000	1.000000	4.203000
2.000000	1.000000	1.000000	1.000000	20.000000	45.000000	270.000000	4.000000	45.000000	270.000000	4.000000	1.000000	11.094000
2.000000	1.000000	-1.000000	0.000000	20.000000	45.000000	270.000000	6.000000	0.000000	0.000000	0.000000	1.000000	1.844000
2.000000	1.000000	1.000000	1.000000	40.000000	45.000000	270.000000	6.000000	45.000000	270.000000	6.000000	0.000000	13.719000
2.000000	1.000000	0.000000	1.000000	20.000000	45.000000	270.000000	6.000000	45.000000	270.000000	4.000000	1.000000	1.922000
2.000000	1.000000	1.000000	1.000000	40.000000	45.000000	270.000000	4.000000	45.000000	270.000000	4.000000	0.000000	5.125000
2.000000	1.000000	1.000000	1.000000	40.000000	45.000000	270.000000	4.000000	45.000000	270.000000	4.000000	0.000000	3.359000
2.000000	1.000000	1.000000	1.000000	20.000000	45.000000	270.000000	6.000000	45.000000	270.000000	6.000000	0.000000	8.718000
2.000000	1.000000	1.000000	1.000000	20.000000	45.000000	270.000000	6.000000	45.000000	270.000000	6.000000	0.000000	17.218000
2.000000	1.000000	-1.000000	0.000000	40.000000	45.000000	270.000000	4.000000	0.000000	0.000000	0.000000	1.000000	12.188000
2.000000	1.000000	0.000000	1.000000	40.000000	45.000000	270.000000	4.000000	45.000000	270.000000	6.000000	0.000000	22.203000
2.000000	1.000000	-1.000000	0.000000	40.000000	45.000000	270.000000	6.000000	0.000000	0.000000	0.000000	1.000000	3.219000
2.000000	1.000000	-1.000000	0.000000	20.000000	45.000000	270.000000	6.000000	0.000000	0.000000	0.000000	1.000000	1.235000
2.000000	1.000000	1.000000	1.000000	20.000000	45.000000	270.000000	4.000000	45.000000	270.000000	4.000000	0.000000	6.750000
2.000000	1.000000	0.000000	1.000000	40.000000	45.000000	270.000000	6.000000	45.000000	270.000000	4.000000	1.000000	3.250000
2.000000	1.000000	1.000000	1.000000	40.000000	45.000000	270.000000	6.000000	45.000000	270.000000	6.000000	1.000000	12.000000
2.000000	1.000000	-1.000000	0.000000	20.000000	45.000000	270.000000	6.000000	0.000000	0.000000	0.000000	1.000000	2.109000
2.000000	1.000000	-1.000000	0.000000	40.000000	45.000000	270.000000	6.000000	0.000000	0.000000	0.000000	1.000000	3.047000
2.000000	1.000000	-1.000000	0.000000	20.000000	45.000000	270.000000	6.000000	0.000000	0.000000	0.000000	1.000000	1.578000
2.000000	1.000000	1.000000	1.000000	20.000000	45.000000	270.000000	6.000000	45.000000	270.000000	6.000000	0.000000	21.235000
2.000000	1.000000	-1.000000	0.000000	20.000000	45.000000	270.000000	6.000000	0.000000	0.000000	0.000000	1.000000	1.015000
2.000000	1.000000	1.000000	1.000000	40.000000	45.000000	270.000000	4.000000	45.000000	270.000000	4.000000	0.000000	11.125000
2.000000	1.000000	-1.000000	0.000000	40.000000	45.000000	270.000000	6.000000	0.000000	0.000000	0.000000	1.000000	4.843000
2.000000	1.000000	1.000000	1.000000	40.000000	45.000000	270.000000	6.000000	45.000000	270.000000	6.000000	0.000000	19.938000
2.000000	1.000000	0.000000	1.000000	40.000000	45.000000	270.000000	4.000000	45.000000	270.000000	6.000000	0.000000	18.484000
2.000000	1.000000	1.000000	1.000000	40.000000	45.000000	270.000000	4.000000	45.000000	270.000000	4.000000	0.000000	4.625000
2.000000	1.000000	0.000000	1.000000	20.000000	45.000000	270.000000	6.000000	45.000000	270.000000	4.000000	1.000000	1.906000
2.000000	1.000000	1.000000	1.000000	40.000000	45.000000	270.000000	4.000000	45.000000	270.000000	4.000000	0.000000	9.562000
2.000000	1.000000	1.000000	1.000000	20.000000	45.000000	270.000000	6.000000	45.000000	270.000000	6.000000	1.000000	5.938000
2.000000	1.000000	-1.000000	0.000000	40.000000	45.000000	270.000000	4.000000	0.000000	0.000000	0.000000	1.000000	2.407000
2.000000	1.000000	0.000000	1.000000	40.000000	45.000000	270.000000	4.000000	45.000000	270.000000	6.000000	0.000000	24.797000
2.000000	1.000000	1.000000	1.000000	20.000000	45.000000	270.000000	6.000000	45.000000	270.000000	6.000000	1.000000	12.906000
2.000000	1.000000	-1.000000	0.000000	40.000000	45.000000	270.000000	4.000000	0.000000	0.000000	0.000000	1.000000	1.047000
2.000000	1.000000	-1.000000	0.000000	40.000000	45.000000	270.000000	4.000000	0.000000	0.000000	0.000000	1.000000	4.375000
2.000000	1.000000	0.000000	1.000000	40.000000	45.000000	270.000000	6.000000	45.000000	270.000000	4.000000	1.000000	1.063000
2.000000	1.000000	0.000000	1.000000	20.000000	45.000000	270.000000	4.000000	45.000000	270.000000	6.000000	0.000000	6.515000
2.000000	1.000000	0.000000	1.000000	20.000000	45.000000	270.000000	4.000000	45.000000	270.000000	6.000000	0.000000	6.640000
2.000000	1.000000	1.000000	1.000000	40.000000	45.000000	270.000000	6.000000	45.000000	270.000000	6.000000	0.000000	17.875000
2.000000	1.000000	1.000000	1.000000	20.000000	45.000000	270.000000	4.000000	45.000000	270.000000	4.000000	0.000000	11.828000
2.000000	1.000000	0.000000	1.000000	40.000000	45.000000	270.000000	4.000000	45.000000	270.000000	6.000000	0.000000	7.688000
2.000000	1.000000	0.000000	1.000000	40.000000	45.000000	270.000000	4.000000	45.000000	270.000000	6.000000	0.000000	12.047000
2.000000	1.000000	-1.000000	0.000000	20.000000	45.000000	270.000000	4.000000	0.000000	0.000000	0.000000	1.000000	5.047000
2.000000	1.000000	-1.000000	0.000000	20.000000	45.000000	270.000000	4.000000	0.000000	0.000000	0.000000	1.000000	1.234000
2.000000	1.000000	-1.000000	0.000000	40.000000	45.000000	270.000000	6.000000	0.000000	0.000000	0.000000	1.000000	4.172000
2.000000	1.000000	1.000000	1.000000	40.000000	45.000000	270.000000	6.000000	45.000000	270.000000	6.000000	0.000000	16.281000
2.000000	1.000000	-1.000000	0.000000	20.000000	45.000000	270.000000	6.000000	0.000000	0.000000	0.000000	1.000000	2.313000
2.000000	1.000000	0.000000	1.000000	20.000000	45.000000	270.000000	6.000000	45.000000	270.000000	4.000000	1.000000	3.406000
2.000000	1.000000	1.000000	1.000000	20.000000	45.000000	270.000000	4.000000	45.000000	270.000000	4.000000	0.000000	15.937000
2.000000	1.000000	1.000000	1.000000	40.000000	45.000000	270.000000	6.000000	45.000000	270.000000	6.000000	0.000000	23.703000
2.000000	1.000000	0.000000	1.000000	40.000000	45.000000	270.000000	4.000000	45.000000	270.000000	6.000000	0.000000	9.875000
2.000000	1.000000	-1.000000	0.000000	20.000000	45.000000	270.000000	6.000000	0.000000	0.000000	0.000000	1.000000	2.078000
2.000000	1.000000	1.000000	1.000000	40.000000	45.000000	270.000000	4.000000	45.000000	270.000000	4.000000	0.000000	25.469000
2.000000	2.000000	0.000000	1.000000	40.000000	45.000000	270.000000	6.000000	45.000000	270.000000	4.000000	1.000000	2.578000
2.000000	2.000000	1.000000	1.000000	40.000000	45.000000	270.000000	4.000000	45.000000	270.000000	4.000000	0.000000	10.172000
2.000000	2.000000	0.000000	1.000000	20.000000	45.000000	270.000000	4.000000	45.000000	270.000000	6.000000	0.000000	9.922000
2.000000	2.000000	1.000000	1.000000	20.000000	45.000000	270.000000	4.000000	45.000000	270.000000	4.000000	0.000000	10.984000
2.000000	2.000000	1.000000	1.000000	40.000000	45.000000	270.000000	6.000000	45.000000	270.000000	6.000000	0.000000	24.578000
2.000000	2.000000	1.000000	1.000000	20.000000	45.000000	270.000000	4.000000	45.000000	270.000000	4.000000	0.000000	6.485000
2.000000	2.000000	1.000000	1.000000	20.000000	45.000000	270.000000	6.000000	45.000000	270.000000	6.000000	0.000000	23.109000
2.000000	2.000000	0.000000	1.000000	20.000000	45.000000	270.000000	4.000000	45.000000	270.000000	6.000000	0.000000	9.360000
2.000000	2.000000	-1.000000	0.000000	20.000000	45.000000	270.000000	4.000000	0.000000	0.000000	0.000000	1.000000	2.907000
2.000000	2.000000	0.000000	1.000000	40.000000	45.000000	270.000000	6.000000	45.000000	270.000000	4.000000	1.000000	1.063000
2.000000	2.000000	1.000000	1.000000	40.000000	45.000000	270.000000	4.000000	45.000000	270.000000	4.000000	0.000000	18.328000
2.000000	2.000000	-1.000000	0.000000	40.000000	45.000000	270.000000	6.000000	0.000000	0.000000	0.000000	0.000000	16.344000
2.000000	2.000000	-1.000000	0.000000	20.000000	45.000000	270.000000	4.000000	0.000000	0.000000	0.000000	1.000000	1.469000
2.000000	2.000000	0.000000	1.000000	20.000000	45.000000	270.000000	6.000000	45.000000	270.000000	4.000000	1.000000	1.531000
2.000000	2.000000	0.000000	1.000000	40.000000	45.000000	270.000000	4.000000	45.000000	270.000000	6.000000	0.000000	19.875000
2.000000	2.000000	1.000000	1.000000	40.000000	45.000000	270.000000	4.000000	45.000000	270.000000	4.000000	0.000000	13.875000
2.000000	2.000000	-1.000000	0.000000	20.000000	45.000000	270.000000	4.000000	0.000000	0.000000	0.000000	1.000000	8.813000
2.000000	2.000000	-1.000000	0.000000	40.000000	45.000000	270.000000	4.000000	0.000000	0.000000	0.000000	1.000000	3.797000
2.000000	2.000000	-1.000000	0.000000	40.000000	45.000000	270.000000	4.000000	0.000000	0.000000	0.000000	1.000000	4.500000
2.000000	2.000000	-1.000000	0.000000	40.000000	45.000000	270.000000	6.000000	0.000000	0.000000	0.000000	1.000000	4.375000
2.000000	2.000000	0.000000	1.000000	20.000000	45.000000	270.000000	4.000000	45.000000	270.000000	6.000000	0.000000	15.032000
2.000000	2.000000	0.000000	1.000000	40.000000	45.000000	270.000000	4.000000	45.000000	270.000000	6.000000	0.000000	14.281000
2.000000	2.000000	-1.000000	0.000000	20.000000	45.000000	270.000000	4.000000	0.000000	0.000000	0.000000	1.000000	0.969000
2.000000	2.000000	1.000000	1.000000	40.000000	45.000000	270.000000	6.000000	45.000000	270.000000	6.000000	0.000000	20.781000
2.000000	2.000000	0.000000	1.000000	40.000000	45.000000	270.000000	4.000000	45.000000	270.000000	6.000000	0.000000	19.922000
2.000000	2.000000	-1.000000	0.000000	20.000000	45.000000	270.000000	6.000000	0.000000	0.000000	0.000000	1.000000	1.078000
2.000000	2.000000	1.000000	1.000000	20.000000	45.000000	270.000000	4.000000	45.000000	270.000000	4.000000	0.000000	7.875000
2.000000	2.000000	1.000000	1.000000	20.000000	45.000000	270.000000	4.000000	45.000000	270.000000	4.000000	0.000000	12.031000
2.000000	2.000000	-1.000000	0.000000	20.000000	45.000000	270.000000	6.000000	0.000000	0.000000	0.000000	1.000000	0.906000
2.000000	2.000000	-1.000000	0.000000	20.000000	45.000000	270.000000	4.000000	0.000000	0.000000	0.000000	1.000000	8.547000
2.000000	2.000000	1.000000	1.000000	40.000000	45.000000	270.000000	4.000000	45.000000	270.000000	4.000000	1.000000	5.859000
2.000000	2.000000	0.000000	1.000000	40.000000	45.000000	270.000000	6.000000	45.000000	270.000000	4.000000	1.000000	1.234000
2.000000	2.000000	-1.000000	0.000000	40.000000	45.000000	270.000000	4.000000	0.000000	0.000000	0.000000	1.000000	1.125000
2.000000	2.000000	1.000000	1.000000	40.000000	45.000000	270.000000	4.000000	45.000000	270.000000	4.000000	0.000000	19.031000
2.000000	2.000000	0.000000	1.000000	40.000000	45.000000	270.000000	6.000000	45.000000	270.000000	4.000000	1.000000	2.282000
2.000000	2.000000	1.000000	1.000000	20.000000	45.000000	270.000000	6.000000	45.000000	270.000000	6.000000	0.000000	14.515000
2.000000	2.000000	-1.000000	0.000000	40.000000	45.000000	270.000000	6.000000	0.000000	0.000000	0.000000	1.000000	1.984000
2.000000	2.000000	0.000000	1.000000	20.000000	45.000000	270.000000	4.000000	45.000000	270.000000	6.000000	0.000000	9.079000
2.000000	2.000000	1.000000	1.000000	20.000000	45.000000	270.000000	6.000000	45.000000	270.000000	6.000000	1.000000	3.391000
2.000000	2.000000	0.000000	1.000000	40.000000	45.000000	270.000000	6.000000	45.000000	270.000000	4.000000	1.000000	1.594000
2.000000	2.000000	1.000000	1.000000	40.000000	45.000000	270.000000	6.000000	45.000000	270.000000	6.000000	0.000000	23.578000
2.000000	2.000000	-1.000000	0.000000	20.000000	45.000000	270.000000	6.000000	0.000000	0.000000	0.000000	1.000000	1.063000
2.000000	2.000000	1.000000	1.000000	20.000000	45.000000	270.000000	4.000000	45.000000	270.000000	4.000000	0.000000	11.188000
2.000000	2.000000	0.000000	1.000000	40.000000	45.000000	270.000000	4.000000	45.000000	270.000000	6.000000	0.000000	9.187000
2.000000	2.000000	1.000000	1.000000	20.000000	45.000000	270.000000	6.000000	45.000000	270.000000	6.000000	0.000000	4.187000
2.000000	2.000000	-1.000000	0.000000	40.000000	45.000000	270.000000	6.000000	0.000000	0.000000	0.000000	1.000000	1.813000
2.000000	2.000000	-1.000000	0.000000	40.000000	45.000000	270.000000	4.000000	0.000000	0.000000	0.000000	1.000000	2.125000
2.000000	2.000000	0.000000	1.000000	40.000000	45.000000	270.000000	4.000000	45.000000	270.000000	6.000000	0.000000	14.375000
2.000000	2.000000	1.000000	1.000000	20.000000	45.000000	270.000000	6.000000	45.000000	270.000000	6.000000	0.000000	16.594000
2.000000	2.000000	0.000000	1.000000	20.000000	45.000000	270.000000	4.000000	45.000000	270.000000	6.000000	0.000000	14.360000
2.000000	2.000000	-1.000000	0.000000	20.000000	45.000000	270.000000	6.000000	0.000000	0.000000	0.000000	1.000000	1.094000
2.000000	2.000000	0.000000	1.000000	40.000000	45.000000	270.000000	4.000000	45.000000	270.000000	6.000000	0.000000	15.156000
2.000000	2.000000	1.000000	1.000000	20.000000	45.000000	270.000000	4.000000	45.000000	270.000000	4.000000	0.000000	7.593000
2.000000	2.000000	0.000000	1.000000	20.000000	45.000000	270.000000	6.000000	45.000000	270.000000	4.000000	1.000000	1.203000
2.000000	2.000000	0.000000	1.000000	40.000000	45.000000	270.000000	4.000000	45.000000	270.000000	6.000000	0.000000	10.984000
2.000000	2.000000	0.000000	1.000000	40.000000	45.000000	270.000000	6.000000	45.000000	270.000000	4.000000	1.000000	1.719000
2.000000	2.000000	1.000000	1.000000	20.000000	45.000000	270.000000	4.000000	45.000000	270.000000	4.000000	0.000000	7.609000
2.000000	2.000000	1.000000	1.000000	40.000000	45.000000	270.000000	4.000000	45.000000	270.000000	4.000000	0.000000	8.516000
2.000000	2.000000	-1.000000	0.000000	20.000000	45.000000	270.000000	6.000000	0.000000	0.000000	0.000000	1.000000	1.391000
2.000000	2.000000	-1.000000	0.000000	40.000000	45.000000	270.000000	6.000000	0.000000	0.000000	0.000000	1.000000	4.656000
2.000000	2.000000	-1.000000	0.000000	40.000000	45.000000	270.000000	6.000000	0.000000	0.000000	0.000000	1.000000	2.203000
2.000000	2.000000	0.000000	1.000000	40.000000	45.000000	270.000000	4.000000	45.000000	270.000000	6.000000	0.000000	11.016000
2.000000	2.000000	-1.000000	0.000000	20.000000	45.000000	270.000000	4.000000	0.000000	0.000000	0.000000	1.000000	2.782000
2.000000	2.000000	0.000000	1.000000	20.000000	45.000000	270.000000	6.000000	45.000000	270.000000	4.000000	1.000000	1.032000
2.000000	2.000000	-1.000000	0.000000	40.000000	45.000000	270.000000	4.000000	0.000000	0.000000	0.000000	1.000000	1.578000
2.000000	2.000000	0.000000	1.000000	20.000000	45.000000	270.000000	4.000000	45.000000	270.000000	6.000000	0.000000	11.156000
2.000000	2.000000	-1.000000	0.000000	40.000000	45.000000	270.000000	4.000000	0.000000	0.000000	0.000000	1.000000	1.203000
2.000000	2.000000	0.000000	1.000000	20.000000	45.000000	270.000000	6.000000	45.000000	270.000000	4.000000	1.000000	3.062000
2.000000	2.000000	-1.000000	0.000000	20.000000	45.000000	270.000000	6.000000	0.000000	0.000000	0.000000	1.000000	4.328000
2.000000	2.000000	0.000000	1.000000	20.000000	45.000000	270.000000	6.000000	45.000000	270.000000	4.000000	1.000000	2.203000
2.000000	2.000000	0.000000	1.000000	40.000000	45.000000	270.000000	4.000000	45.000000	270.000000	6.000000	0.000000	16.875000
2.000000	2.000000	-1.000000	0.000000	20.000000	45.000000	270.000000	4.000000	0.000000	0.000000	0.000000	1.000000	0.781000
2.000000	2.000000	-1.000000	0.000000	20.000000	45.000000	270.000000	6.000000	0.000000	0.000000	0.000000	1.000000	1.985000
2.000000	2.000000	1.000000	1.000000	20.000000	45.000000	270.000000	4.000000	45.000000	270.000000	4.000000	0.000000	15.828000
2.000000	2.000000	-1.000000	0.000000	40.000000	45.000000	270.000000	6.000000	0.000000	0.000000	0.000000	1.000000	0.844000
2.000000	2.000000	1.000000	1.000000	20.000000	45.000000	270.000000	6.000000	45.000000	270.000000	6.000000	0.000000	19.672000
2.000000	2.000000	1.000000	1.000000	20.000000	45.000000	270.000000	6.000000	45.000000	270.000000	6.000000	1.000000	7.656000
2.000000	2.000000	1.000000	1.000000	20.000000	45.000000	270.000000	6.000000	45.000000	270.000000	6.000000	0.000000	5.735000
2.000000	2.000000	1.000000	1.000000	40.000000	45.000000	270.000000	6.000000	45.000000	270.000000	6.000000	0.000000	19.657000
2.000000	2.000000	0.000000	1.000000	20.000000	45.000000	270.000000	4.000000	45.000000	270.000000	6.000000	0.000000	5.906000
2.000000	2.000000	-1.000000	0.000000	40.000000	45.000000	270.000000	6.000000	0.000000	0.000000	0.000000	0.000000	9.922000
2.000000	2.000000	1.000000	1.000000	20.000000	45.000000	270.000000	6.000000	45.000000	270.000000	6.000000	1.000000	6.688000
2.000000	2.000000	1.000000	1.000000	40.000000	45.000000	270.000000	6.000000	45.000000	270.000000	6.000000	0.000000	15.344000
2.000000	2.000000	-1.000000	0.000000	20.000000	45.000000	270.000000	6.000000	0.000000	0.000000	0.000000	1.000000	3.610000
2.000000	2.000000	1.000000	1.000000	40.000000	45.000000	270.000000	6.000000	45.000000	270.000000	6.000000	0.000000	3.110000
2.000000	2.000000	-1.000000	0.000000	40.000000	45.000000	270.000000	4.000000	0.000000	0.000000	0.000000	1.000000	1.250000
2.000000	2.000000	1.000000	1.000000	20.000000	45.000000	270.000000	4.000000	45.000000	270.000000	4.000000	0.000000	10.781000
2.000000	2.000000	-1.000000	0.000000	20.000000	45.000000	270.000000	6.000000	0.000000	0.000000	0.000000	1.000000	1.828000
2.000000	2.000000	1.000000	1.000000	40.000000	45.000000	270.000000	4.000000	45.000000	270.000000	4.000000	0.000000	13.328000
2.000000	2.000000	1.000000	1.000000	40.000000	45.000000	270.000000	4.000000	45.000000	270.000000	4.000000	0.000000	9.906000
2.000000	2.000000	-1.000000	0.000000	40.000000	45.000000	270.000000	4.000000	0.000000	0.000000	0.000000	1.000000	1.187000
2.000000	2.000000	0.000000	1.000000	20.000000	45.000000	270.000000	6.000000	45.000000	270.000000	4.000000	0.000000	1.875000
2.000000	2.000000	0.000000	1.000000	40.000000	45.000000	270.000000	6.000000	45.000000	270.000000	4.000000	1.000000	1.375000
2.000000	2.000000	0.000000	1.000000	40.000000	45.000000	270.000000	6.000000	45.000000	270.000000	4.000000	1.000000	1.078000
2.000000	2.000000	1.000000	1.000000	40.000000	45.000000	270.000000	4.000000	45.000000	270.000000	4.000000	0.000000	11.515000
2.000000	2.000000	-1.000000	0.000000	20.000000	45.000000	270.000000	4.000000	0.000000	0.000000	0.000000	0.000000	5.578000
2.000000	2.000000	1.000000	1.000000	40.000000	45.000000	270.000000	6.000000	45.000000	270.000000	6.000000	0.000000	14.062000
2.000000	2.000000	1.000000	1.000000	20.000000	45.000000	270.000000	6.000000	45.000000	270.000000	6.000000	0.000000	16.719000
2.000000	2.000000	0.000000	1.000000	40.000000	45.000000	270.000000	6.000000	45.000000	270.000000	4.000000	1.000000	1.296000
2.000000	2.000000	0.000000	1.000000	20.000000	45.000000	270.000000	4.000000	45.000000	270.000000	6.000000	0.000000	10.812000
2.000000	2.000000	-1.000000	0.000000	20.000000	45.000000	270.000000	4.000000	0.000000	0.000000	0.000000	1.000000	1.187000
2.000000	2.000000	-1.000000	0.000000	20.000000	45.000000	270.000000	4.000000	0.000000	0.000000	0.000000	1.000000	0.828000
2.000000	2.000000	-1.000000	0.000000	40.000000	45.000000	270.000000	6.000000	0.000000	0.000000	0.000000	1.000000	2.391000
2.000000	2.000000	-1.000000	0.000000	40.000000	45.000000	270.000000	6.000000	0.000000	0.000000	0.000000	1.000000	1.125000
2.000000	2.000000	-1.000000	0.000000	20.000000	45.000000	270.000000	6.000000	0.000000	0.000000	0.000000	1.000000	0.766000
2.000000	2.000000	0.000000	1.000000	20.000000	45.000000	270.000000	4.000000	45.000000	270.000000	6.000000	0.000000	10.531000
2.000000	2.000000	0.000000	1.000000	40.000000	45.000000	270.000000	4.000000	45.000000	270.000000	6.000000	0.000000	4.953000
2.000000	2.000000	1.000000	1.000000	40.000000	45.000000	270.000000	4.000000	45.000000	270.000000	4.000000	0.000000	10.984000
2.000000	2.000000	0.000000	1.000000	20.000000	45.000000	270.000000	6.000000	45.000000	270.000000	4.000000	1.000000	1.562000
2.000000	2.000000	0.000000	1.000000	20.000000	45.000000	270.000000	6.000000	45.000000	270.000000	4.000000	1.000000	1.641000
2.000000	2.000000	1.000000	1.000000	40.000000	45.000000	270.000000	6.000000	45.000000	270.000000	6.000000	0.000000	6.656000
2.000000	2.000000	0.000000	1.000000	40.000000	45.000000	270.000000	6.000000	45.000000	270.000000	4.000000	1.000000	1.266000
2.000000	2.000000	1.000000	1.000000	40.000000	45.000000	270.000000	6.000000	45.000000	270.000000	6.000000	0.000000	5.734000
2.000000	2.000000	1.000000	1.000000	20.000000	45.000000	270.000000	4.000000	45.000000	270.000000	4.000000	0.000000	11.641000
2.000000	2.000000	1.000000	1.000000	40.000000	45.000000	270.000000	6.000000	45.000000	270.000000	6.000000	0.000000	3.422000
2.000000	2.000000	-1.000000	0.000000	40.000000	45.000000	270.000000	4.000000	0.000000	0.000000	0.000000	0.000000	3.860000
2.000000	2.000000	0.000000	1.000000	20.000000	45.000000	270.000000	6.000000	45.000000	270.000000	4.000000	1.000000	1.469000
2.000000	2.000000	-1.000000	0.000000	40.000000	45.000000	270.000000	4.000000	0.000000	0.000000	0.000000	1.000000	2.812000
2.000000	2.000000	0.000000	1.000000	20.000000	45.000000	270.000000	6.000000	45.000000	270.000000	4.000000	1.000000	1.797000
2.000000	2.000000	0.000000	1.000000	20.000000	45.000000	270.000000	4.000000	45.000000	270.000000	6.000000	0.000000	8.250000
3.000000	1.000000	0.000000	1.000000	20.000000	45.000000	270.000000	6.000000	45.000000	270.000000	4.000000	1.000000	0.969000
3.000000	1.000000	-1.000000	0.000000	40.000000	45.000000	270.000000	6.000000	0.000000	0.000000	0.000000	1.000000	1.922000
3.000000	1.000000	0.000000	1.000000	40.000000	45.000000	270.000000	6.000000	45.000000	270.000000	4.000000	1.000000	1.875000
3.000000	1.000000	-1.000000	0.000000	20.000000	45.000000	270.000000	4.000000	0.000000	0.000000	0.000000	1.000000	1.157000
3.000000	1.000000	0.000000	1.000000	40.000000	45.000000	270.000000	6.000000	45.000000	270.000000	4.000000	1.000000	0.906000
3.000000	1.000000	-1.000000	0.000000	20.000000	45.000000	270.000000	4.000000	0.000000	0.000000	0.000000	1.000000	0.688000
3.000000	1.000000	0.000000	1.000000	20.000000	45.000000	270.000000	6.000000	45.000000	270.000000	4.000000	1.000000	1.234000
3.000000	1.000000	1.000000	1.000000	20.000000	45.000000	270.000000	4.000000	45.000000	270.000000	4.000000	1.000000	7.187000
3.000000	1.000000	0.000000	1.000000	20.000000	45.000000	270.000000	4.000000	45.000000	270.000000	6.000000	1.000000	0.969000
3.000000	1.000000	1.000000	1.000000	40.000000	45.000000	270.000000	4.000000	45.000000	270.000000	4.000000	1.000000	1.562000
3.000000	1.000000	0.000000	1.000000	20.000000	45.000000	270.000000	4.000000	45.000000	270.000000	6.000000	1.000000	1.937000
3.000000	1.000000	0.000000	1.000000	40.000000	45.000000	270.000000	4.000000	45.000000	270.000000	6.000000	1.000000	0.687000
3.000000	1.000000	-1.000000	0.000000	40.000000	45.000000	270.000000	6.000000	0.000000	0.000000	0.000000	1.000000	7.719000
3.000000	1.000000	1.000000	1.000000	20.000000	45.000000	270.000000	4.000000	45.000000	270.000000	4.000000	1.000000	1.609000
3.000000	1.000000	0.000000	1.000000	20.000000	45.000000	270.000000	6.000000	45.000000	270.000000	4.000000	1.000000	1.156000
3.000000	1.000000	1.000000	1.000000	40.000000	45.000000	270.000000	4.000000	45.000000	270.000000	4.000000	1.000000	3.360000
3.000000	1.000000	1.000000	1.000000	20.000000	45.000000	270.000000	4.000000	45.000000	270.000000	4.000000	1.000000	6.328000
3.000000	1.000000	0.000000	1.000000	40.000000	45.000000	270.000000	6.000000	45.000000	270.000000	4.000000	1.000000	3.031000
3.000000	1.000000	0.000000	1.000000	20.000000	45.000000	270.000000	4.000000	45.000000	270.000000	6.000000	1.000000	0.859000
3.000000	1.000000	-1.000000	0.000000	20.000000	45.000000	270.000000	6.000000	0.000000	0.000000	0.000000	1.000000	0.953000
3.000000	1.000000	1.000000	1.000000	40.000000	45.000000	270.000000	4.000000	45.000000	270.000000	4.000000	1.000000	1.313000
3.000000	1.000000	1.000000	1.000000	40.000000	45.000000	270.000000	6.000000	45.000000	270.000000	6.000000	1.000000	3.484000
3.000000	1.000000	1.000000	1.000000	40.000000	45.000000	270.000000	6.000000	45.000000	270.000000	6.000000	1.000000	10.594000
3.000000	1.000000	0.000000	1.000000	40.000000	45.000000	270.000000	6.000000	45.000000	270.000000	4.000000	1.000000	1.172000
3.000000	1.000000	-1.000000	0.000000	40.000000	45.000000	270.000000	6.000000	0.000000	0.000000	0.000000	0.000000	3.953000
3.000000	1.000000	1.000000	1.000000	40.000000	45.000000	270.000000	6.000000	45.000000	270.000000	6.000000	1.000000	18.078000
3.000000	1.000000	1.000000	1.000000	20.000000	45.000000	270.000000	6.000000	45.000000	270.000000	6.000000	0.000000	16.406000
3.000000	1.000000	-1.000000	0.000000	20.000000	45.000000	270.000000	6.000000	0.000000	0.000000	0.000000	1.000000	11.672000
3.000000	1.000000	1.000000	1.000000	40.000000	45.000000	270.000000	6.000000	45.000000	270.000000	6.000000	1.000000	14.407000
3.000000	1.000000	1.000000	1.000000	40.000000	45.000000	270.000000	4.000000	45.000000	270.000000	4.000000	0.000000	10.375000
3.000000	1.000000	-1.000000	0.000000	40.000000	45.000000	270.000000	4.000000	0.000000	0.000000	0.000000	0.000000	4.625000
3.000000	1.000000	-1.000000	0.000000	20.000000	45.000000	270.000000	4.000000	0.000000	0.000000	0.000000	1.000000	2.328000
3.000000	1.000000	0.000000	1.000000	40.000000	45.000000	270.000000	4.000000	45.000000	270.000000	6.000000	1.000000	0.828000
3.000000	1.000000	1.000000	1.000000	20.000000	45.000000	270.000000	4.000000	45.000000	270.000000	4.000000	0.000000	2.453000
3.000000	1.000000	0.000000	1.000000	20.000000	45.000000	270.000000	4.000000	45.000000	270.000000	6.000000	1.000000	0.688000
3.000000	1.000000	1.000000	1.000000	40.000000	45.000000	270.000000	4.000000	45.000000	270.000000	4.000000	1.000000	5.672000
3.000000	1.000000	0.000000	1.000000	20.000000	45.000000	270.000000	6.000000	45.000000	270.000000	4.000000	1.000000	0.875000
3.000000	1.000000	-1.000000	0.000000	40.000000	45.000000	270.000000	4.000000	0.000000	0.000000	0.000000	1.000000	1.781000
3.000000	1.000000	-1.000000	0.000000	40.000000	45.000000	270.000000	4.000000	0.000000	0.000000	0.000000	1.000000	1.687000
3.000000	1.000000	1.000000	1.000000	20.000000	45.000000	270.000000	6.000000	45.000000	270.000000	6.000000	1.000000	2.735000
3.000000	1.000000	-1.000000	0.000000	20.000000	45.000000	270.000000	6.000000	0.000000	0.000000	0.000000	1.000000	1.453000
3.000000	1.000000	1.000000	1.000000	20.000000	45.000000	270.000000	6.000000	45.000000	270.000000	6.000000	1.000000	3.531000
3.000000	1.000000	0.000000	1.000000	20.000000	45.000000	270.000000	6.000000	45.000000	270.000000	4.000000	1.000000	1.093000
3.000000	1.000000	1.000000	1.000000	40.000000	45.000000	270.000000	6.000000	45.000000	270.000000	6.000000	1.000000	2.407000
3.000000	1.000000	0.000000	1.000000	40.000000	45.000000	270.000000	6.000000	45.000000	270.000000	4.000000	1.000000	0.937000
3.000000	1.000000	-1.000000	0.000000	20.000000	45.000000	270.000000	6.000000	0.000000	0.000000	0.000000	1.000000	1.125000
3.000000	1.000000	-1.000000	0.000000	40.000000	45.000000	270.000000	4.000000	0.000000	0.000000	0.000000	1.000000	0.735000
3.000000	1.000000	0.000000	1.000000	40.000000	45.000000	270.000000	4.000000	45.000000	270.000000	6.000000	1.000000	0.594000
3.000000	1.000000	-1.000000	0.000000	20.000000	45.000000	270.000000	6.000000	0.000000	0.000000	0.000000	1.000000	0.671000
3.000000	1.000000	-1.000000	0.000000	20.000000	45.000000	270.000000	6.000000	0.000000	0.000000	0.000000	1.000000	1.000000
3.000000	1.000000	0.000000	1.000000	40.000000	45.000000	270.000000	4.000000	45.000000	270.000000	6.000000	0.000000	0.640000
3.000000	1.000000	0.000000	1.000000	40.000000	45.000000	270.000000	4.000000	45.000000	270.000000	6.000000	1.000000	2.016000
3.000000	1.000000	0.000000	1.000000	20.000000	45.000000	270.000000	4.000000	45.000000	270.000000	6.000000	1.000000	0.985000
3.000000	1.000000	1.000000	1.000000	20.000000	45.000000	270.000000	6.000000	45.000000	270.000000	6.000000	1.000000	4.734000
3.000000	1.000000	1.000000	1.000000	20.000000	45.000000	270.000000	6.000000	45.000000	270.000000	6.000000	1.000000	6.812000
3.000000	1.000000	0.000000	1.000000	40.000000	45.000000	270.000000	4.000000	45.000000	270.000000	6.000000	1.000000	0.875000
3.000000	1.000000	0.000000	1.000000	20.000000	45.000000	270.000000	4.000000	45.000000	270.000000	6.000000	1.000000	0.594000
3.000000	1.000000	1.000000	1.000000	20.000000	45.000000	270.000000	4.000000	45.000000	270.000000	4.000000	1.000000	5.359000
3.000000	1.000000	1.000000	1.000000	40.000000	45.000000	270.000000	4.000000	45.000000	270.000000	4.000000	1.000000	2.985000
3.000000	1.000000	1.000000	1.000000	20.000000	45.000000	270.000000	6.000000	45.000000	270.000000	6.000000	1.000000	4.000000
3.000000	1.000000	-1.000000	0.000000	20.000000	45.000000	270.000000	6.000000	0.000000	0.000000	0.000000	1.000000	3.031000
3.000000	1.000000	-1.000000	0.000000	20.000000	45.000000	270.000000	4.000000	0.000000	0.000000	0.000000	1.000000	1.156000
3.000000	1.000000	-1.000000	0.000000	20.000000	45.000000	270.000000	6.000000	0.000000	0.000000	0.000000	1.000000	0.954000
3.000000	1.000000	-1.000000	0.000000	40.000000	45.000000	270.000000	4.000000	0.000000	0.000000	0.000000	1.000000	0.797000
3.000000	1.000000	1.000000	1.000000	20.000000	45.000000	270.000000	4.000000	45.000000	270.000000	4.000000	0.000000	12.016000
3.000000	1.000000	1.000000	1.000000	40.000000	45.000000	270.000000	6.000000	45.000000	270.000000	6.000000	0.000000	14.359000
3.000000	1.000000	0.000000	1.000000	40.000000	45.000000	270.000000	6.000000	45.000000	270.000000	4.000000	0.000000	2.625000
3.000000	1.000000	1.000000	1.000000	20.000000	45.000000	270.000000	4.000000	45.000000	270.000000	4.000000	1.000000	2.562000
3.000000	1.000000	1.000000	1.000000	40.000000	45.000000	270.000000	4.000000	45.000000	270.000000	4.000000	1.000000	6.078000
3.000000	1.000000	-1.000000	0.000000	40.000000	45.000000	270.000000	6.000000	0.000000	0.000000	0.000000	0.000000	1.578000
3.000000	1.000000	-1.000000	0.000000	40.000000	45.000000	270.000000	4.000000	0.000000	0.000000	0.000000	1.000000	1.562000
3.000000	1.000000	0.000000	1.000000	40.000000	45.000000	270.000000	6.000000	45.000000	270.000000	4.000000	1.000000	0.860000
3.000000	1.000000	-1.000000	0.000000	40.000000	45.000000	270.000000	4.000000	0.000000	0.000000	0.000000	1.000000	4.532000
3.000000	1.000000	1.000000	1.000000	20.000000	45.000000	270.000000	6.000000	45.000000	270.000000	6.000000	1.000000	8.469000
3.000000	1.000000	-1.000000	0.000000	40.000000	45.000000	270.000000	4.000000	0.000000	0.000000	0.000000	1.000000	1.328000
3.000000	1.000000	0.000000	1.000000	20.000000	45.000000	270.000000	6.000000	45.000000	270.000000	4.000000	1.000000	1.625000
3.000000	1.000000	-1.000000	0.000000	20.000000	45.000000	270.000000	6.000000	0.000000	0.000000	0.000000	1.000000	5.188000
3.000000	1.000000	-1.000000	0.000000	20.000000	45.000000	270.000000	4.000000	0.000000	0.000000	0.000000	1.000000	0.921000
3.000000	1.000000	0.000000	1.000000	20.000000	45.000000	270.000000	4.000000	45.000000	270.000000	6.000000	1.000000	0.891000
3.000000	1.000000	-1.000000	0.000000	40.000000	45.000000	270.000000	6.000000	0.000000	0.000000	0.000000	1.000000	2.782000
3.000000	1.000000	1.000000	1.000000	40.000000	45.000000	270.000000	6.000000	45.000000	270.000000	6.000000	0.000000	4.235000
3.000000	1.000000	-1.000000	0.000000	20.000000	45.000000	270.000000	4.000000	0.000000	0.000000	0.000000	1.000000	1.266000
3.000000	1.000000	-1.000000	0.000000	20.000000	45.000000	270.000000	4.000000	0.000000	0.000000	0.000000	0.000000	3.078000
3.000000	1.000000	0.000000	1.000000	20.000000	45.000000	270.000000	6.000000	45.000000	270.000000	4.000000	1.000000	1.109000
3.000000	1.000000	0.000000	1.000000	40.000000	45.000000	270.000000	4.000000	45.000000	270.000000	6.000000	1.000000	2.672000
3.000000	1.000000	0.000000	1.000000	20.000000	45.000000	270.000000	6.000000	45.000000	270.000000	4.000000	1.000000	1.219000
3.000000	1.000000	0.000000	1.000000	40.000000	45.000000	270.000000	6.000000	45.000000	270.000000	4.000000	1.000000	0.672000
3.000000	1.000000	-1.000000	0.000000	40.000000	45.000000	270.000000	4.000000	0.000000	0.000000	0.000000	0.000000	2.641000
3.000000	1.000000	0.000000	1.000000	40.000000	45.000000	270.000000	4.000000	45.000000	270.000000	6.000000	1.000000	0.750000
3.000000	1.000000	-1.000000	0.000000	20.000000	45.000000	270.000000	4.000000	0.000000	0.000000	0.000000	1.000000	0.688000
3.000000	1.000000	-1.000000	0.000000	20.000000	45.000000	270.000000	6.000000	0.000000	0.000000	0.000000	1.000000	1.047000
3.000000	1.000000	1.000000	1.000000	40.000000	45.000000	270.000000	6.000000	45.000000	270.000000	6.000000	0.000000	12.187000
3.000000	1.000000	1.000000	1.000000	20.000000	45.000000	270.000000	4.000000	45.000000	270.000000	4.000000	1.000000	1.266000
3.000000	1.000000	0.000000	1.000000	20.000000	45.000000	270.000000	4.000000	45.000000	270.000000	6.000000	1.000000	0.875000
3.000000	1.000000	1.000000	1.000000	20.000000	45.000000	270.000000	6.000000	45.000000	270.000000	6.000000	0.000000	1.781000
3.000000	1.000000	1.000000	1.000000	40.000000	45.000000	270.000000	4.000000	45.000000	270.000000	4.000000	1.000000	2.454000
3.000000	1.000000	1.000000	1.000000	20.000000	45.000000	270.000000	6.000000	45.000000	270.000000	6.000000	0.000000	15.828000
3.000000	1.000000	0.000000	1.000000	20.000000	45.000000	270.000000	6.000000	45.000000	270.000000	4.000000	1.000000	0.906000
3.000000	1.000000	0.000000	1.000000	20.000000	45.000000	270.000000	6.000000	45.000000	270.000000	4.000000	1.000000	0.906000
3.000000	1.000000	1.000000	1.000000	20.000000	45.000000	270.000000	4.000000	45.000000	270.000000	4.000000	0.000000	15.234000
3.000000	1.000000	-1.000000	0.000000	40.000000	45.000000	270.000000	6.000000	0.000000	0.000000	0.000000	1.000000	1.187000
3.000000	1.000000	0.000000	1.000000	40.000000	45.000000	270.000000	6.000000	45.000000	270.000000	4.000000	1.000000	0.937000
3.000000	1.000000	1.000000	1.000000	20.000000	45.000000	270.000000	4.000000	45.000000	270.000000	4.000000	0.000000	4.765000
3.000000	1.000000	1.000000	1.000000	40.000000	45.000000	270.000000	4.000000	45.000000	270.000000	4.000000	1.000000	1.906000
3.000000	1.000000	-1.000000	0.000000	40.000000	45.000000	270.000000	4.000000	0.000000	0.000000	0.000000	1.000000	1.375000
3.000000	1.000000	-1.000000	0.000000	40.000000	45.000000	270.000000	6.000000	0.000000	0.000000	0.000000	1.000000	2.141000
3.000000	1.000000	-1.000000	0.000000	20.000000	45.000000	270.000000	4.000000	0.000000	0.000000	0.000000	1.000000	1.656000
3.000000	1.000000	1.000000	1.000000	40.000000	45.000000	270.000000	4.000000	45.000000	270.000000	4.000000	1.000000	1.797000
3.000000	1.000000	-1.000000	0.000000	40.000000	45.000000	270.000000	6.000000	0.000000	0.000000	0.000000	1.000000	1.329000
3.000000	1.000000	0.000000	1.000000	40.000000	45.000000	270.000000	4.000000	45.000000	270.000000	6.000000	1.000000	0.938000
3.000000	1.000000	1.000000	1.000000	40.000000	45.000000	270.000000	6.000000	45.000000	270.000000	6.000000	0.000000	9.687000
3.000000	1.000000	0.000000	1.000000	40.000000	45.000000	270.000000	4.000000	45.000000	270.000000	6.000000	1.000000	1.157000
3.000000	1.000000	1.000000	1.000000	20.000000	45.000000	270.000000	6.000000	45.000000	270.000000	6.000000	0.000000	4.609000
3.000000	1.000000	0.000000	1.000000	40.000000	45.000000	270.000000	6.000000	45.000000	270.000000	4.000000	1.000000	1.375000
3.000000	1.000000	-1.000000	0.000000	40.000000	45.000000	270.000000	6.000000	0.000000	0.000000	0.000000	1.000000	0.922000
3.000000	1.000000	1.000000	1.000000	40.000000	45.000000	270.000000	6.000000	45.000000	270.000000	6.000000	0.000000	9.953000
3.000000	1.000000	-1.000000	0.000000	20.000000	45.000000	270.000000	4.000000	0.000000	0.000000	0.000000	1.000000	3.281000
3.000000	1.000000	0.000000	1.000000	20.000000	45.000000	270.000000	4.000000	45.000000	270.000000	6.000000	1.000000	0.656000
3.000000	1.000000	-1.000000	0.000000	40.000000	45.000000	270.000000	6.000000	0.000000	0.000000	0.000000	1.000000	1.594000
3.000000	1.000000	0.000000	1.000000	20.000000	45.000000	270.000000	4.000000	45.000000	270.000000	6.000000	1.000000	0.625000
3.000000	2.000000	0.000000	1.000000	40.000000	45.000000	270.000000	6.000000	45.000000	270.000000	4.000000	1.000000	0.765000
3.000000	2.000000	-1.000000	0.000000	40.000000	45.000000	270.000000	6.000000	0.000000	0.000000	0.000000	0.000000	0.813000
3.000000	2.000000	-1.000000	0.000000	20.000000	45.000000	270.000000	4.000000	0.000000	0.000000	0.000000	1.000000	1.969000
3.000000	2.000000	0.000000	1.000000	40.000000	45.000000	270.000000	4.000000	45.000000	270.000000	6.000000	0.000000	0.640000
3.000000	2.000000	0.000000	1.000000	40.000000	45.000000	270.000000	6.000000	45.000000	270.000000	4.000000	1.000000	1.203000
3.000000	2.000000	1.000000	1.000000	20.000000	45.000000	270.000000	6.000000	45.000000	270.000000	6.000000	0.000000	8.375000
3.000000	2.000000	-1.000000	0.000000	20.000000	45.000000	270.000000	4.000000	0.000000	0.000000	0.000000	1.000000	0.594000
3.000000	2.000000	0.000000	1.000000	20.000000	45.000000	270.000000	6.000000	45.000000	270.000000	4.000000	1.000000	2.078000
3.000000	2.000000	-1.000000	0.000000	20.000000	45.000000	270.000000	6.000000	0.000000	0.000000	0.000000	1.000000	0.625000
3.000000	2.000000	-1.000000	0.000000	20.000000	45.000000	270.000000	6.000000	0.000000	0.000000	0.000000	1.000000	1.266000
3.000000	2.000000	1.000000	1.000000	20.000000	45.000000	270.000000	6.000000	45.000000	270.000000	6.000000	1.000000	1.484000
3.000000	2.000000	0.000000	1.000000	20.000000	45.000000	270.000000	6.000000	45.000000	270.000000	4.000000	1.000000	0.860000
3.000000	2.000000	0.000000	1.000000	20.000000	45.000000	270.000000	6.000000	45.000000	270.000000	4.000000	1.000000	0.515000
3.000000	2.000000	1.000000	1.000000	40.000000	45.000000	270.000000	4.000000	45.000000	270.000000	4.000000	1.000000	1.047000
3.000000	2.000000	1.000000	1.000000	40.000000	45.000000	270.000000	6.000000	45.000000	270.000000	6.000000	1.000000	3.531000
3.000000	2.000000	-1.000000	0.000000	40.000000	45.000000	270.000000	4.000000	0.000000	0.000000	0.000000	1.000000	2.782000
3.000000	2.000000	-1.000000	0.000000	40.000000	45.000000	270.000000	6.000000	0.000000	0.000000	0.000000	1.000000	5.172000
3.000000	2.000000	-1.000000	0.000000	20.000000	45.000000	270.000000	4.000000	0.000000	0.000000	0.000000	1.000000	1.016000
3.000000	2.000000	0.000000	1.000000	40.000000	45.000000	270.000000	4.000000	45.000000	270.000000	6.000000	1.000000	0.672000
3.000000	2.000000	1.000000	1.000000	20.000000	45.000000	270.000000	6.000000	45.000000	270.000000	6.000000	0.000000	6.422000
3.000000	2.000000	0.000000	1.000000	40.000000	45.000000	270.000000	4.000000	45.000000	270.000000	6.000000	1.000000	5.047000
3.000000	2.000000	0.000000	1.000000	20.000000	45.000000	270.000000	6.000000	45.000000	270.000000	4.000000	1.000000	0.593000
3.000000	2.000000	-1.000000	0.000000	20.000000	45.000000	270.000000	6.000000	0.000000	0.000000	0.000000	1.000000	1.625000
3.000000	2.000000	0.000000	1.000000	40.000000	45.000000	270.000000	4.000000	45.000000	270.000000	6.000000	1.000000	0.687000
3.000000	2.000000	-1.000000	0.000000	20.000000	45.000000	270.000000	6.000000	0.000000	0.000000	0.000000	1.000000	0.734000
3.000000	2.000000	-1.000000	0.000000	20.000000	45.000000	270.000000	6.000000	0.000000	0.000000	0.000000	1.000000	0.937000
3.000000	2.000000	-1.000000	0.000000	20.000000	45.000000	270.000000	4.000000	0.000000	0.000000	0.000000	1.000000	0.875000
3.000000	2.000000	1.000000	1.000000	20.000000	45.000000	270.000000	4.000000	45.000000	270.000000	4.000000	1.000000	1.828000
3.000000	2.000000	-1.000000	0.000000	40.000000	45.000000	270.000000	6.000000	0.000000	0.000000	0.000000	1.000000	1.719000
3.000000	2.000000	1.000000	1.000000	20.000000	45.000000	270.000000	4.000000	45.000000	270.000000	4.000000	1.000000	21.671000
3.000000	2.000000	1.000000	1.000000	20.000000	45.000000	270.000000	6.000000	45.000000	270.000000	6.000000	0.000000	2.547000
3.000000	2.000000	-1.000000	0.000000	20.000000	45.000000	270.000000	6.000000	0.000000	0.000000	0.000000	1.000000	5.109000
3.000000	2.000000	-1.000000	0.000000	40.000000	45.000000	270.000000	6.000000	0.000000	0.000000	0.000000	1.000000	0.937000
3.000000	2.000000	-1.000000	0.000000	20.000000	45.000000	270.000000	4.000000	0.000000	0.000000	0.000000	1.000000	0.609000
3.000000	2.000000	0.000000	1.000000	20.000000	45.000000	270.000000	4.000000	45.000000	270.000000	6.000000	1.000000	0.765000
3.000000	2.000000	0.000000	1.000000	40.000000	45.000000	270.000000	4.000000	45.000000	270.000000	6.000000	1.000000	0.656000
3.000000	2.000000	-1.000000	0.000000	40.000000	45.000000	270.000000	4.000000	0.000000	0.000000	0.000000	1.000000	0.875000
3.000000	2.000000	-1.000000	0.000000	20.000000	45.000000	270.000000	4.000000	0.000000	0.000000	0.000000	1.000000	0.719000
3.000000	2.000000	-1.000000	0.000000	40.000000	45.000000	270.000000	4.000000	0.000000	0.000000	0.000000	1.000000	0.657000
3.000000	2.000000	0.000000	1.000000	40.000000	45.000000	270.000000	6.000000	45.000000	270.000000	4.000000	1.000000	0.828000
3.000000	2.000000	0.000000	1.000000	20.000000	45.000000	270.000000	4.000000	45.000000	270.000000	6.000000	1.000000	0.812000
3.000000	2.000000	0.000000	1.000000	20.000000	45.000000	270.000000	4.000000	45.000000	270.000000	6.000000	1.000000	0.594000
3.000000	2.000000	1.000000	1.000000	40.000000	45.000000	270.000000	6.000000	45.000000	270.000000	6.000000	0.000000	8.484000
3.000000	2.000000	-1.000000	0.000000	40.000000	45.000000	270.000000	6.000000	0.000000	0.000000	0.000000	1.000000	1.703000
3.000000	2.000000	1.000000	1.000000	40.000000	45.000000	270.000000	4.000000	45.000000	270.000000	4.000000	1.000000	1.672000
3.000000	2.000000	1.000000	1.000000	20.000000	45.000000	270.000000	4.000000	45.000000	270.000000	4.000000	0.000000	0.843000
3.000000	2.000000	1.000000	1.000000	20.000000	45.000000	270.000000	6.000000	45.000000	270.000000	6.000000	1.000000	13.297000
3.000000	2.000000	1.000000	1.000000	40.000000	45.000000	270.000000	4.000000	45.000000	270.000000	4.000000	0.000000	4.015000
3.000000	2.000000	1.000000	1.000000	40.000000	45.000000	270.000000	4.000000	45.000000	270.000000	4.000000	1.000000	0.813000
3.000000	2.000000	1.000000	1.000000	40.000000	45.000000	270.000000	4.000000	45.000000	270.000000	4.000000	0.000000	4.266000
3.000000	2.000000	1.000000	1.000000	20.000000	45.000000	270.000000	4.000000	45.000000	270.000000	4.000000	0.000000	1.391000
3.000000	2.000000	1.000000	1.000000	40.000000	45.000000	270.000000	6.000000	45.000000	270.000000	6.000000	0.000000	2.563000
3.000000	2.000000	1.000000	1.000000	40.000000	45.000000	270.000000	6.000000	45.000000	270.000000	6.000000	0.000000	4.938000
3.000000	2.000000	1.000000	1.000000	40.000000	45.000000	270.000000	4.000000	45.000000	270.000000	4.000000	1.000000	0.750000
3.000000	2.000000	-1.000000	0.000000	40.000000	45.000000	270.000000	4.000000	0.000000	0.000000	0.000000	0.000000	5.063000
3.000000	2.000000	1.000000	1.000000	20.000000	45.000000	270.000000	4.000000	45.000000	270.000000	4.000000	1.000000	3.281000
3.000000	2.000000	1.000000	1.000000	20.000000	45.000000	270.000000	6.000000	45.000000	270.000000	6.000000	1.000000	6.188000
3.000000	2.000000	0.000000	1.000000	40.000000	45.000000	270.000000	4.000000	45.000000	270.000000	6.000000	1.000000	1.984000
3.000000	2.000000	0.000000	1.000000	20.000000	45.000000	270.000000	4.000000	45.000000	270.000000	6.000000	1.000000	0.625000
3.000000	2.000000	0.000000	1.000000	20.000000	45.000000	270.000000	6.000000	45.000000	270.000000	4.000000	1.000000	1.156000
3.000000	2.000000	0.000000	1.000000	40.000000	45.000000	270.000000	4.000000	45.000000	270.000000	6.000000	1.000000	0.594000
3.000000	2.000000	1.000000	1.000000	40.000000	45.000000	270.000000	6.000000	45.000000	270.000000	6.000000	0.000000	10.312000
3.000000	2.000000	0.000000	1.000000	40.000000	45.000000	270.000000	6.000000	45.000000	270.000000	4.000000	1.000000	1.281000
3.000000	2.000000	1.000000	1.000000	20.000000	45.000000	270.000000	6.000000	45.000000	270.000000	6.000000	1.000000	5.578000
3.000000	2.000000	1.000000	1.000000	20.000000	45.000000	270.000000	4.000000	45.000000	270.000000	4.000000	1.000000	4.484000
3.000000	2.000000	0.000000	1.000000	20.000000	45.000000	270.000000	4.000000	45.000000	270.000000	6.000000	1.000000	0.641000
3.000000	2.000000	1.000000	1.000000	20.000000	45.000000	270.000000	6.000000	45.000000	270.000000	6.000000	0.000000	2.031000
3.000000	2.000000	0.000000	1.000000	20.000000	45.000000	270.000000	4.000000	45.000000	270.000000	6.000000	1.000000	0.734000
3.000000	2.000000	1.000000	1.000000	40.000000	45.000000	270.000000	6.000000	45.000000	270.000000	6.000000	0.000000	15.500000
3.000000	2.000000	-1.000000	0.000000	40.000000	45.000000	270.000000	6.000000	0.000000	0.000000	0.000000	1.000000	1.547000
3.000000	2.000000	0.000000	1.000000	40.000000	45.000000	270.000000	4.000000	45.000000	270.000000	6.000000	1.000000	0.625000
3.000000	2.000000	-1.000000	0.000000	20.000000	45.000000	270.000000	4.000000	0.000000	0.000000	0.000000	1.000000	0.718000
3.000000	2.000000	1.000000	1.000000	40.000000	45.000000	270.000000	4.000000	45.000000	270.000000	4.000000	0.000000	24.219000
3.000000	2.000000	1.000000	1.000000	40.000000	45.000000	270.000000	4.000000	45.000000	270.000000	4.000000	0.000000	1.671000
3.000000	2.000000	0.000000	1.000000	20.000000	45.000000	270.000000	4.000000	45.000000	270.000000	6.000000	1.000000	0.687000
3.000000	2.000000	1.000000	1.000000	20.000000	45.000000	270.000000	4.000000	45.000000	270.000000	4.000000	1.000000	1.266000
3.000000	2.000000	-1.000000	0.000000	20.000000	45.000000	270.000000	6.000000	0.000000	0.000000	0.000000	1.000000	1.828000
3.000000	2.000000	0.000000	1.000000	20.000000	45.000000	270.000000	4.000000	45.000000	270.000000	6.000000	1.000000	0.578000
3.000000	2.000000	-1.000000	0.000000	40.000000	45.000000	270.000000	4.000000	0.000000	0.000000	0.000000	0.000000	0.922000
3.000000	2.000000	0.000000	1.000000	40.000000	45.000000	270.000000	6.000000	45.000000	270.000000	4.000000	1.000000	0.625000
3.000000	2.000000	0.000000	1.000000	20.000000	45.000000	270.000000	6.000000	45.000000	270.000000	4.000000	1.000000	1.735000
3.000000	2.000000	-1.000000	0.000000	40.000000	45.000000	270.000000	4.000000	0.000000	0.000000	0.000000	1.000000	1.250000
3.000000	2.000000	0.000000	1.000000	40.000000	45.000000	270.000000	4.000000	45.000000	270.000000	6.000000	1.000000	0.609000
3.000000	2.000000	-1.000000	0.000000	20.000000	45.000000	270.000000	6.000000	0.000000	0.000000	0.000000	1.000000	1.328000
3.000000	2.000000	-1.000000	0.000000	40.000000	45.000000	270.000000	4.000000	0.000000	0.000000	0.000000	1.000000	0.797000
3.000000	2.000000	-1.000000	0.000000	20.000000	45.000000	270.000000	4.000000	0.000000	0.000000	0.000000	1.000000	0.688000
3.000000	2.000000	0.000000	1.000000	40.000000	45.000000	270.000000	6.000000	45.000000	270.000000	4.000000	1.000000	1.046000
3.000000	2.000000	-1.000000	0.000000	40.000000	45.000000	270.000000	6.000000	0.000000	0.000000	0.000000	1.000000	0.875000
3.000000	2.000000	-1.000000	0.000000	20.000000	45.000000	270.000000	4.000000	0.000000	0.000000	0.000000	1.000000	0.609000
3.000000	2.000000	-1.000000	0.000000	20.000000	45.000000	270.000000	6.000000	0.000000	0.000000	0.000000	1.000000	1.125000
3.000000	2.000000	0.000000	1.000000	20.000000	45.000000	270.000000	4.000000	45.000000	270.000000	6.000000	1.000000	0.610000
3.000000	2.000000	1.000000	1.000000	40.000000	45.000000	270.000000	4.000000	45.000000	270.000000	4.000000	0.000000	4.797000
3.000000	2.000000	1.000000	1.000000	40.000000	45.000000	270.000000	6.000000	45.000000	270.000000	6.000000	0.000000	22.969000
3.000000	2.000000	1.000000	1.000000	40.000000	45.000000	270.000000	6.000000	45.000000	270.000000	6.000000	1.000000	3.640000
3.000000	2.000000	-1.000000	0.000000	40.000000	45.000000	270.000000	6.000000	0.000000	0.000000	0.000000	0.000000	5.250000
3.000000	2.000000	0.000000	1.000000	20.000000	45.000000	270.000000	6.000000	45.000000	270.000000	4.000000	1.000000	0.766000
3.000000	2.000000	0.000000	1.000000	40.000000	45.000000	270.000000	6.000000	45.000000	270.000000	4.000000	1.000000	2.047000
3.000000	2.000000	0.000000	1.000000	20.000000	45.000000	270.000000	6.000000	45.000000	270.000000	4.000000	1.000000	0.594000
3.000000	2.000000	1.000000	1.000000	20.000000	45.000000	270.000000	4.000000	45.000000	270.000000	4.000000	0.000000	4.031000
3.000000	2.000000	0.000000	1.000000	20.000000	45.000000	270.000000	6.000000	45.000000	270.000000	4.000000	1.000000	1.015000
3.000000	2.000000	1.000000	1.000000	40.000000	45.000000	270.000000	6.000000	45.000000	270.000000	6.000000	0.000000	5.500000
3.000000	2.000000	0.000000	1.000000	40.000000	45.000000	270.000000	6.000000	45.000000	270.000000	4.000000	1.000000	0.765000
3.000000	2.000000	1.000000	1.000000	20.000000	45.000000	270.000000	6.000000	45.000000	270.000000	6.000000	1.000000	3.641000
3.000000	2.000000	0.000000	1.000000	20.000000	45.000000	270.000000	4.000000	45.000000	270.000000	6.000000	1.000000	1.750000
3.000000	2.000000	1.000000	1.000000	20.000000	45.000000	270.000000	4.000000	45.000000	270.000000	4.000000	1.000000	1.438000
3.000000	2.000000	-1.000000	0.000000	40.000000	45.000000	270.000000	6.000000	0.000000	0.000000	0.000000	1.000000	1.297000
3.000000	2.000000	0.000000	1.000000	40.000000	45.000000	270.000000	6.000000	45.000000	270.000000	4.000000	1.000000	1.813000
3.000000	2.000000	1.000000	1.000000	20.000000	45.000000	270.000000	4.000000	45.000000	270.000000	4.000000	1.000000	5.406000
3.000000	2.000000	-1.000000	0.000000	40.000000	45.000000	270.000000	4.000000	0.000000	0.000000	0.000000	1.000000	7.375000
3.000000	2.000000	0.000000	1.000000	40.000000	45.000000	270.000000	6.000000	45.000000	270.000000	4.000000	1.000000	1.797000
3.000000	2.000000	-1.000000	0.000000	20.000000	45.000000	270.000000	6.000000	0.000000	0.000000	0.000000	1.000000	0.593000
3.000000	2.000000	1.000000	1.000000	40.000000	45.000000	270.000000	6.000000	45.000000	270.000000	6.000000	0.000000	13.890000
3.000000	2.000000	1.000000	1.000000	20.000000	45.000000	270.000000	6.000000	45.000000	270.000000	6.000000	0.000000	4.125000
3.000000	2.000000	0.000000	1.000000	20.000000	45.000000	270.000000	6.000000	45.000000	270.000000	4.000000	1.000000	1.391000
3.000000	2.000000	-1.000000	0.000000	20.000000	45.000000	270.000000	4.000000	0.000000	0.000000	0.000000	1.000000	0.672000
3.000000	2.000000	-1.000000	0.000000	40.000000	45.000000	270.000000	4.000000	0.000000	0.000000	0.000000	1.000000	1.157000
3.000000	2.000000	0.000000	1.000000	40.000000	45.000000	270.000000	4.000000	45.000000	270.000000	6.000000	1.000000	0.594000
3.000000	2.000000	1.000000	1.000000	40.000000	45.000000	270.000000	4.000000	45.000000	270.000000	4.000000	1.000000	1.485000
3.000000	2.000000	-1.000000	0.000000	40.000000	45.000000	270.000000	4.000000	0.000000	0.000000	0.000000	1.000000	0.968000
3.000000	2.000000	-1.000000	0.000000	40.000000	45.000000	270.000000	6.000000	0.000000	0.000000	0.000000	1.000000	1.313000
4.000000	1.000000	1.000000	1.000000	40.000000	45.000000	270.000000	6.000000	45.000000	270.000000	6.000000	1.000000	3.641000
4.000000	1.000000	-1.000000	0.000000	40.000000	45.000000	270.000000	4.000000	0.000000	0.000000	0.000000	0.000000	2.813000
4.000000	1.000000	1.000000	1.000000	40.000000	45.000000	270.000000	4.000000	45.000000	270.000000	4.000000	1.000000	6.047000
4.000000	1.000000	-1.000000	0.000000	40.000000	45.000000	270.000000	4.000000	0.000000	0.000000	0.000000	1.000000	0.953000
4.000000	1.000000	-1.000000	0.000000	40.000000	45.000000	270.000000	6.000000	0.000000	0.000000	0.000000	1.000000	1.469000
4.000000	1.000000	0.000000	1.000000	20.000000	45.000000	270.000000	6.000000	45.000000	270.000000	4.000000	1.000000	1.078000
4.000000	1.000000	-1.000000	0.000000	20.000000	45.000000	270.000000	6.000000	0.000000	0.000000	0.000000	1.000000	1.219000
4.000000	1.000000	-1.000000	0.000000	20.000000	45.000000	270.000000	6.000000	0.000000	0.000000	0.000000	1.000000	2.297000
4.000000	1.000000	1.000000	1.000000	20.000000	45.000000	270.000000	6.000000	45.000000	270.000000	6.000000	1.000000	11.422000
4.000000	1.000000	1.000000	1.000000	40.000000	45.000000	270.000000	6.000000	45.000000	270.000000	6.000000	0.000000	10.297000
4.000000	1.000000	-1.000000	0.000000	20.000000	45.000000	270.000000	6.000000	0.000000	0.000000	0.000000	1.000000	2.687000
4.000000	1.000000	0.000000	1.000000	20.000000	45.000000	270.000000	4.000000	45.000000	270.000000	6.000000	1.000000	0.688000
4.000000	1.000000	0.000000	1.000000	20.000000	45.000000	270.000000	4.000000	45.000000	270.000000	6.000000	0.000000	0.719000
4.000000	1.000000	0.000000	1.000000	40.000000	45.000000	270.000000	4.000000	45.000000	270.000000	6.000000	1.000000	0.703000
4.000000	1.000000	1.000000	1.000000	40.000000	45.000000	270.000000	4.000000	45.000000	270.000000	4.000000	0.000000	23.984000
4.000000	1.000000	-1.000000	0.000000	20.000000	45.000000	270.000000	4.000000	0.000000	0.000000	0.000000	1.000000	1.172000
4.000000	1.000000	1.000000	1.000000	20.000000	45.000000	270.000000	4.000000	45.000000	270.000000	4.000000	1.000000	18.719000
4.000000	1.000000	-1.000000	0.000000	20.000000	45.000000	270.000000	6.000000	0.000000	0.000000	0.000000	1.000000	1.531000
4.000000	1.000000	0.000000	1.000000	40.000000	45.000000	270.000000	6.000000	45.000000	270.000000	4.000000	1.000000	0.890000
4.000000	1.000000	1.000000	1.000000	40.000000	45.000000	270.000000	6.000000	45.000000	270.000000	6.000000	1.000000	11.782000
4.000000	1.000000	1.000000	1.000000	40.000000	45.000000	270.000000	6.000000	45.000000	270.000000	6.000000	1.000000	9.172000
4.000000	1.000000	0.000000	1.000000	40.000000	45.000000	270.000000	6.000000	45.000000	270.000000	4.000000	1.000000	1.156000
4.000000	1.000000	0.000000	1.000000	40.000000	45.000000	270.000000	6.000000	45.000000	270.000000	4.000000	1.000000	4.125000
4.000000	1.000000	-1.000000	0.000000	20.000000	45.000000	270.000000	6.000000	0.000000	0.000000	0.000000	1.000000	0.797000
4.000000	1.000000	-1.000000	0.000000	40.000000	45.000000	270.000000	4.000000	0.000000	0.000000	0.000000	1.000000	3.641000
4.000000	1.000000	-1.000000	0.000000	40.000000	45.000000	270.000000	6.000000	0.000000	0.000000	0.000000	1.000000	4.719000
4.000000	1.000000	0.000000	1.000000	40.000000	45.000000	270.000000	4.000000	45.000000	270.000000	6.000000	1.000000	1.109000
4.000000	1.000000	0.000000	1.000000	40.000000	45.000000	270.000000	4.000000	45.000000	270.000000	6.000000	1.000000	0.843000
4.000000	1.000000	1.000000	1.000000	20.000000	45.000000	270.000000	4.000000	45.000000	270.000000	4.000000	1.000000	7.453000
4.000000	1.000000	-1.000000	0.000000	20.000000	45.000000	270.000000	4.000000	0.000000	0.000000	0.000000	1.000000	1.188000
4.000000	1.000000	1.000000	1.000000	40.000000	45.000000	270.000000	4.000000	45.000000	270.000000	4.000000	0.000000	6.360000
4.000000	1.000000	-1.000000	0.000000	20.000000	45.000000	270.000000	6.000000	0.000000	0.000000	0.000000	1.000000	0.766000
4.000000	1.000000	-1.000000	0.000000	40.000000	45.000000	270.000000	4.000000	0.000000	0.000000	0.000000	1.000000	1.468000
4.000000	1.000000	1.000000	1.000000	40.000000	45.000000	270.000000	6.000000	45.000000	270.000000	6.000000	0.000000	6.234000
4.000000	1.000000	1.000000	1.000000	20.000000	45.000000	270.000000	6.000000	45.000000	270.000000	6.000000	1.000000	7.719000
4.000000	1.000000	1.000000	1.000000	40.000000	45.000000	270.000000	4.000000	45.000000	270.000000	4.000000	1.000000	3.093000
4.000000	1.000000	0.000000	1.000000	40.000000	45.000000	270.000000	6.000000	45.000000	270.000000	4.000000	1.000000	1.297000
4.000000	1.000000	1.000000	1.000000	40.000000	45.000000	270.000000	4.000000	45.000000	270.000000	4.000000	0.000000	9.906000
4.000000	1.000000	0.000000	1.000000	20.000000	45.000000	270.000000	6.000000	45.000000	270.000000	4.000000	0.000000	0.672000
4.000000	1.000000	0.000000	1.000000	40.000000	45.000000	270.000000	4.000000	45.000000	270.000000	6.000000	1.000000	1.000000
4.000000	1.000000	0.000000	1.000000	20.000000	45.000000	270.000000	6.000000	45.000000	270.000000	4.000000	1.000000	0.609000
4.000000	1.000000	-1.000000	0.000000	20.000000	45.000000	270.000000	4.000000	0.000000	0.000000	0.000000	1.000000	0.891000
4.000000	1.000000	-1.000000	0.000000	40.000000	45.000000	270.000000	6.000000	0.000000	0.000000	0.000000	1.000000	1.641000
4.000000	1.000000	0.000000	1.000000	20.000000	45.000000	270.000000	4.000000	45.000000	270.000000	6.000000	1.000000	0.547000
4.000000	1.000000	-1.000000	0.000000	40.000000	45.000000	270.000000	4.000000	0.000000	0.000000	0.000000	1.000000	2.437000
4.000000	1.000000	-1.000000	0.000000	20.000000	45.000000	270.000000	4.000000	0.000000	0.000000	0.000000	1.000000	0.984000
4.000000	1.000000	-1.000000	0.000000	40.000000	45.000000	270.000000	6.000000	0.000000	0.000000	0.000000	1.000000	2.094000
4.000000	1.000000	-1.000000	0.000000	20.000000	45.000000	270.000000	6.000000	0.000000	0.000000	0.000000	1.000000	0.563000
4.000000	1.000000	-1.000000	0.000000	40.000000	45.000000	270.000000	6.000000	0.000000	0.000000	0.000000	1.000000	0.671000
4.000000	1.000000	0.000000	1.000000	20.000000	45.000000	270.000000	6.000000	45.000000	270.000000	4.000000	1.000000	0.516000
4.000000	1.000000	0.000000	1.000000	20.000000	45.000000	270.000000	4.000000	45.000000	270.000000	6.000000	1.000000	0.750000
4.000000	1.000000	0.000000	1.000000	40.000000	45.000000	270.000000	4.000000	45.000000	270.000000	6.000000	1.000000	0.640000
4.000000	1.000000	-1.000000	0.000000	20.000000	45.000000	270.000000	4.000000	0.000000	0.000000	0.000000	1.000000	1.203000
4.000000	1.000000	0.000000	1.000000	40.000000	45.000000	270.000000	4.000000	45.000000	270.000000	6.000000	1.000000	0.766000
4.000000	1.000000	0.000000	1.000000	20.000000	45.000000	270.000000	6.000000	45.000000	270.000000	4.000000	1.000000	0.813000
4.000000	1.000000	-1.000000	0.000000	20.000000	45.000000	270.000000	4.000000	0.000000	0.000000	0.000000	1.000000	0.625000
4.000000	1.000000	0.000000	1.000000	40.000000	45.000000	270.000000	4.000000	45.000000	270.000000	6.000000	1.000000	1.781000
4.000000	1.000000	-1.000000	0.000000	20.000000	45.000000	270.000000	6.000000	0.000000	0.000000	0.000000	1.000000	0.719000
4.000000	1.000000	-1.000000	0.000000	20.000000	45.000000	270.000000	4.000000	0.000000	0.000000	0.000000	1.000000	1.125000
4.000000	1.000000	1.000000	1.000000	20.000000	45.000000	270.000000	4.000000	45.000000	270.000000	4.000000	1.000000	12.578000
4.000000	1.000000	-1.000000	0.000000	20.000000	45.000000	270.000000	6.000000	0.000000	0.000000	0.000000	1.000000	1.531000
4.000000	1.000000	0.000000	1.000000	40.000000	45.000000	270.000000	6.000000	45.000000	270.000000	4.000000	1.000000	0.594000
4.000000	1.000000	0.000000	1.000000	40.000000	45.000000	270.000000	4.000000	45.000000	270.000000	6.000000	1.000000	0.781000
4.000000	1.000000	1.000000	1.000000	20.000000	45.000000	270.000000	6.000000	45.000000	270.000000	6.000000	1.000000	3.407000
4.000000	1.000000	0.000000	1.000000	40.000000	45.000000	270.000000	6.000000	45.000000	270.000000	4.000000	1.000000	1.250000
4.000000	1.000000	1.000000	1.000000	40.000000	45.000000	270.000000	6.000000	45.000000	270.000000	6.000000	1.000000	22.500000
4.000000	1.000000	-1.000000	0.000000	40.000000	45.000000	270.000000	4.000000	0.000000	0.000000	0.000000	1.000000	0.734000
4.000000	1.000000	0.000000	1.000000	20.000000	45.000000	270.000000	4.000000	45.000000	270.000000	6.000000	1.000000	0.719000
4.000000	1.000000	1.000000	1.000000	40.000000	45.000000	270.000000	4.000000	45.000000	270.000000	4.000000	1.000000	11.235000
4.000000	1.000000	1.000000	1.000000	20.000000	45.000000	270.000000	4.000000	45.000000	270.000000	4.000000	1.000000	6.984000
4.000000	1.000000	0.000000	1.000000	20.000000	45.000000	270.000000	6.000000	45.000000	270.000000	4.000000	1.000000	1.188000
4.000000	1.000000	1.000000	1.000000	40.000000	45.000000	270.000000	6.000000	45.000000	270.000000	6.000000	1.000000	8.422000
4.000000	1.000000	0.000000	1.000000	20.000000	45.000000	270.000000	4.000000	45.000000	270.000000	6.000000	1.000000	0.734000
4.000000	1.000000	0.000000	1.000000	20.000000	45.000000	270.000000	4.000000	45.000000	270.000000	6.000000	1.000000	0.516000
4.000000	1.000000	1.000000	1.000000	40.000000	45.000000	270.000000	6.000000	45.000000	270.000000	6.000000	1.000000	6.781000
4.000000	1.000000	0.000000	1.000000	40.000000	45.000000	270.000000	6.000000	45.000000	270.000000	4.000000	1.000000	0.969000
4.000000	1.000000	0.000000	1.000000	20.000000	45.000000	270.000000	4.000000	45.000000	270.000000	6.000000	1.000000	0.671000
4.000000	1.000000	1.000000	1.000000	20.000000	45.000000	270.000000	6.000000	45.000000	270.000000	6.000000	1.000000	5.968000
4.000000	1.000000	1.000000	1.000000	40.000000	45.000000	270.000000	6.000000	45.000000	270.000000	6.000000	0.000000	9.438000
4.000000	1.000000	1.000000	1.000000	20.000000	45.000000	270.000000	4.000000	45.000000	270.000000	4.000000	0.000000	10.109000
4.000000	1.000000	1.000000	1.000000	20.000000	45.000000	270.000000	4.000000	45.000000	270.000000	4.000000	0.000000	6.672000
4.000000	1.000000	0.000000	1.000000	40.000000	45.000000	270.000000	6.000000	45.000000	270.000000	4.000000	1.000000	1.156000
4.000000	1.000000	-1.000000	0.000000	20.000000	45.000000	270.000000	6.000000	0.000000	0.000000	0.000000	1.000000	0.765000
4.000000	1.000000	-1.000000	0.000000	40.000000	45.000000	270.000000	4.000000	0.000000	0.000000	0.000000	1.000000	0.766000
4.000000	1.000000	-1.000000	0.000000	40.000000	45.000000	270.000000	6.000000	0.000000	0.000000	0.000000	1.000000	1.828000
4.000000	1.000000	1.000000	1.000000	20.000000	45.000000	270.000000	6.000000	45.000000	270.000000	6.000000	0.000000	5.922000
4.000000	1.000000	1.000000	1.000000	20.000000	45.000000	270.000000	6.000000	45.000000	270.000000	6.000000	1.000000	3.594000
4.000000	1.000000	1.000000	1.000000	20.000000	45.000000	270.000000	6.000000	45.000000	270.000000	6.000000	1.000000	7.140000
4.000000	1.000000	-1.000000	0.000000	20.000000	45.000000	270.000000	4.000000	0.000000	0.000000	0.000000	1.000000	0.859000
4.000000	1.000000	1.000000	1.000000	40.000000	45.000000	270.000000	4.000000	45.000000	270.000000	4.000000	1.000000	1.437000
4.000000	1.000000	1.000000	1.000000	20.000000	45.000000	270.000000	4.000000	45.000000	270.000000	4.000000	1.000000	4.172000
4.000000	1.000000	1.000000	1.000000	40.000000	45.000000	270.000000	6.000000	45.000000	270.000000	6.000000	1.000000	5.234000
4.000000	1.000000	-1.000000	0.000000	40.000000	45.000000	270.000000	6.000000	0.000000	0.000000	0.000000	1.000000	1.984000
4.000000	1.000000	1.000000	1.000000	20.000000	45.000000	270.000000	4.000000	45.000000	270.000000	4.000000	1.000000	2.703000
4.000000	1.000000	1.000000	1.000000	20.000000	45.000000	270.000000	6.000000	45.000000	270.000000	6.000000	1.000000	3.203000
4.000000	1.000000	0.000000	1.000000	40.000000	45.000000	270.000000	6.000000	45.000000	270.000000	4.000000	1.000000	0.765000
4.000000	1.000000	1.000000	1.000000	20.000000	45.000000	270.000000	4.000000	45.000000	270.000000	4.000000	1.000000	3.203000
4.000000	1.000000	1.000000	1.000000	40.000000	45.000000	270.000000	4.000000	45.000000	270.000000	4.000000	0.000000	16.828000
4.000000	1.000000	0.000000	1.000000	20.000000	45.000000	270.000000	6.000000	45.000000	270.000000	4.000000	1.000000	1.016000
4.000000	1.000000	0.000000	1.000000	40.000000	45.000000	270.000000	6.000000	45.000000	270.000000	4.000000	1.000000	3.063000
4.000000	1.000000	1.000000	1.000000	20.000000	45.000000	270.000000	6.000000	45.000000	270.000000	6.000000	1.000000	3.312000
4.000000	1.000000	-1.000000	0.000000	40.000000	45.000000	270.000000	6.000000	0.000000	0.000000	0.000000	1.000000	0.766000
4.000000	1.000000	1.000000	1.000000	20.000000	45.000000	270.000000	4.000000	45.000000	270.000000	4.000000	1.000000	1.188000
4.000000	1.000000	-1.000000	0.000000	40.000000	45.000000	270.000000	4.000000	0.000000	0.000000	0.000000	1.000000	1.547000
4.000000	1.000000	-1.000000	0.000000	40.000000	45.000000	270.000000	6.000000	0.000000	0.000000	0.000000	1.000000	0.875000
4.000000	1.000000	-1.000000	0.000000	20.000000	45.000000	270.000000	4.000000	0.000000	0.000000	0.000000	1.000000	0.766000
4.000000	1.000000	1.000000	1.000000	20.000000	45.000000	270.000000	6.000000	45.000000	270.000000	6.000000	1.000000	2.391000
4.000000	1.000000	0.000000	1.000000	20.000000	45.000000	270.000000	6.000000	45.000000	270.000000	4.000000	1.000000	0.688000
4.000000	1.000000	0.000000	1.000000	20.000000	45.000000	270.000000	6.000000	45.000000	270.000000	4.000000	1.000000	1.313000
4.000000	1.000000	0.000000	1.000000	40.000000	45.000000	270.000000	4.000000	45.000000	270.000000	6.000000	1.000000	0.672000
4.000000	1.000000	-1.000000	0.000000	40.000000	45.000000	270.000000	6.000000	0.000000	0.000000	0.000000	1.000000	0.703000
4.000000	1.000000	0.000000	1.000000	40.000000	45.000000	270.000000	4.000000	45.000000	270.000000	6.000000	1.000000	0.500000
4.000000	1.000000	1.000000	1.000000	40.000000	45.000000	270.000000	4.000000	45.000000	270.000000	4.000000	1.000000	3.375000
4.000000	1.000000	0.000000	1.000000	20.000000	45.000000	270.000000	6.000000	45.000000	270.000000	4.000000	1.000000	1.906000
4.000000	1.000000	-1.000000	0.000000	40.000000	45.000000	270.000000	4.000000	0.000000	0.000000	0.000000	1.000000	0.640000
4.000000	1.000000	1.000000	1.000000	40.000000	45.000000	270.000000	4.000000	45.000000	270.000000	4.000000	1.000000	4.594000
4.000000	1.000000	0.000000	1.000000	20.000000	45.000000	270.000000	4.000000	45.000000	270.000000	6.000000	1.000000	0.734000
4.000000	1.000000	-1.000000	0.000000	40.000000	45.000000	270.000000	4.000000	0.000000	0.000000	0.000000	1.000000	0.641000
4.000000	1.000000	-1.000000	0.000000	20.000000	45.000000	270.000000	4.000000	0.000000	0.000000	0.000000	1.000000	0.969000
4.000000	1.000000	0.000000	1.000000	20.000000	45.000000	270.000000	4.000000	45.000000	270.000000	6.000000	1.000000	0.797000
4.000000	2.000000	1.000000	1.000000	20.000000	45.000000	270.000000	6.000000	45.000000	270.000000	6.000000	1.000000	3.969000
4.000000	2.000000	0.000000	1.000000	40.000000	45.000000	270.000000	4.000000	45.000000	270.000000	6.000000	1.000000	0.891000
4.000000	2.000000	0.000000	1.000000	20.000000	45.000000	270.000000	6.000000	45.000000	270.000000	4.000000	1.000000	0.922000
4.000000	2.000000	1.000000	1.000000	20.000000	45.000000	270.000000	4.000000	45.000000	270.000000	4.000000	1.000000	4.765000
4.000000	2.000000	-1.000000	0.000000	20.000000	45.000000	270.000000	4.000000	0.000000	0.000000	0.000000	1.000000	0.891000
4.000000	2.000000	-1.000000	0.000000	20.000000	45.000000	270.000000	6.000000	0.000000	0.000000	0.000000	1.000000	0.672000
4.000000	2.000000	1.000000	1.000000	40.000000	45.000000	270.000000	4.000000	45.000000	270.000000	4.000000	1.000000	8.218000
4.000000	2.000000	0.000000	1.000000	20.000000	45.000000	270.000000	4.000000	45.000000	270.000000	6.000000	1.000000	0.656000
4.000000	2.000000	-1.000000	0.000000	40.000000	45.000000	270.000000	6.000000	0.000000	0.000000	0.000000	1.000000	1.281000
4.000000	2.000000	-1.000000	0.000000	40.000000	45.000000	270.000000	4.000000	0.000000	0.000000	0.000000	1.000000	0.516000
4.000000	2.000000	0.000000	1.000000	40.000000	45.000000	270.000000	4.000000	45.000000	270.000000	6.000000	1.000000	1.219000
4.000000	2.000000	1.000000	1.000000	20.000000	45.000000	270.000000	4.000000	45.000000	270.000000	4.000000	1.000000	1.750000
4.000000	2.000000	0.000000	1.000000	20.000000	45.000000	270.000000	6.000000	45.000000	270.000000	4.000000	1.000000	0.688000
4.000000	2.000000	-1.000000	0.000000	20.000000	45.000000	270.000000	4.000000	0.000000	0.000000	0.000000	1.000000	1.250000
4.000000	2.000000	1.000000	1.000000	20.000000	45.000000	270.000000	6.000000	45.000000	270.000000	6.000000	1.000000	2.219000
4.000000	2.000000	-1.000000	0.000000	20.000000	45.000000	270.000000	4.000000	0.000000	0.000000	0.000000	1.000000	0.594000
4.000000	2.000000	-1.000000	0.000000	20.000000	45.000000	270.000000	6.000000	0.000000	0.000000	0.000000	1.000000	0.828000
4.000000	2.000000	-1.000000	0.000000	40.000000	45.000000	270.000000	6.000000	0.000000	0.000000	0.000000	1.000000	0.969000
4.000000	2.000000	-1.000000	0.000000	20.000000	45.000000	270.000000	6.000000	0.000000	0.000000	0.000000	1.000000	0.656000
4.000000	2.000000	-1.000000	0.000000	40.000000	45.000000	270.000000	6.000000	0.000000	0.000000	0.000000	1.000000	0.765000
4.000000	2.000000	1.000000	1.000000	40.000000	45.000000	270.000000	6.000000	45.000000	270.000000	6.000000	1.000000	2.781000
4.000000	2.000000	-1.000000	0.000000	40.000000	45.000000	270.000000	6.000000	0.000000	0.000000	0.000000	1.000000	0.594000
4.000000	2.000000	0.000000	1.000000	40.000000	45.000000	270.000000	4.000000	45.000000	270.000000	6.000000	1.000000	0.578000
4.000000	2.000000	1.000000	1.000000	20.000000	45.000000	270.000000	4.000000	45.000000	270.000000	4.000000	1.000000	3.406000
4.000000	2.000000	-1.000000	0.000000	20.000000	45.000000	270.000000	4.000000	0.000000	0.000000	0.000000	1.000000	0.516000
4.000000	2.000000	-1.000000	0.000000	40.000000	45.000000	270.000000	4.000000	0.000000	0.000000	0.000000	1.000000	0.609000
4.000000	2.000000	0.000000	1.000000	40.000000	45.000000	270.000000	6.000000	45.000000	270.000000	4.000000	1.000000	0.985000
4.000000	2.000000	0.000000	1.000000	40.000000	45.000000	270.000000	6.000000	45.000000	270.000000	4.000000	1.000000	0.625000
4.000000	2.000000	1.000000	1.000000	20.000000	45.000000	270.000000	4.000000	45.000000	270.000000	4.000000	1.000000	2.265000
4.000000	2.000000	-1.000000	0.000000	40.000000	45.000000	270.000000	4.000000	0.000000	0.000000	0.000000	1.000000	0.641000
4.000000	2.000000	1.000000	1.000000	20.000000	45.000000	270.000000	4.000000	45.000000	270.000000	4.000000	1.000000	1.172000
4.000000	2.000000	-1.000000	0.000000	40.000000	45.000000	270.000000	4.000000	0.000000	0.000000	0.000000	1.000000	0.641000
4.000000	2.000000	1.000000	1.000000	40.000000	45.000000	270.000000	4.000000	45.000000	270.000000	4.000000	1.000000	3.125000
4.000000	2.000000	1.000000	1.000000	20.000000	45.000000	270.000000	4.000000	45.000000	270.000000	4.000000	1.000000	2.813000
4.000000	2.000000	-1.000000	0.000000	20.000000	45.000000	270.000000	6.000000	0.000000	0.000000	0.000000	1.000000	1.625000
4.000000	2.000000	0.000000	1.000000	40.000000	45.000000	270.000000	4.000000	45.000000	270.000000	6.000000	1.000000	0.578000
4.000000	2.000000	0.000000	1.000000	40.000000	45.000000	270.000000	4.000000	45.000000	270.000000	6.000000	1.000000	0.578000
4.000000	2.000000	1.000000	1.000000	40.000000	45.000000	270.000000	4.000000	45.000000	270.000000	4.000000	1.000000	2.797000
4.000000	2.000000	-1.000000	0.000000	20.000000	45.000000	270.000000	4.000000	0.000000	0.000000	0.000000	1.000000	0.703000
4.000000	2.000000	-1.000000	0.000000	20.000000	45.000000	270.000000	4.000000	0.000000	0.000000	0.000000	0.000000	0.672000
4.000000	2.000000	-1.000000	0.000000	40.000000	45.000000	270.000000	6.000000	0.000000	0.000000	0.000000	1.000000	2.703000
4.000000	2.000000	-1.000000	0.000000	20.000000	45.000000	270.000000	4.000000	0.000000	0.000000	0.000000	1.000000	0.640000
4.000000	2.000000	0.000000	1.000000	20.000000	45.000000	270.000000	4.000000	45.000000	270.000000	6.000000	1.000000	1.125000
4.000000	2.000000	0.000000	1.000000	20.000000	45.000000	270.000000	6.000000	45.000000	270.000000	4.000000	1.000000	1.641000
4.000000	2.000000	1.000000	1.000000	40.000000	45.000000	270.000000	6.000000	45.000000	270.000000	6.000000	1.000000	6.907000
4.000000	2.000000	-1.000000	0.000000	40.000000	45.000000	270.000000	4.000000	0.000000	0.000000	0.000000	1.000000	0.609000
4.000000	2.000000	0.000000	1.000000	40.000000	45.000000	270.000000	6.000000	45.000000	270.000000	4.000000	1.000000	0.453000
4.000000	2.000000	0.000000	1.000000	40.000000	45.000000	270.000000	6.000000	45.000000	270.000000	4.000000	1.000000	1.281000
4.000000	2.000000	-1.000000	0.000000	40.000000	45.000000	270.000000	4.000000	0.000000	0.000000	0.000000	1.000000	0.766000
4.000000	2.000000	1.000000	1.000000	20.000000	45.000000	270.000000	6.000000	45.000000	270.000000	6.000000	1.000000	3.625000
4.000000	2.000000	0.000000	1.000000	40.000000	45.000000	270.000000	6.000000	45.000000	270.000000	4.000000	1.000000	0.766000
4.000000	2.000000	1.000000	1.000000	20.000000	45.000000	270.000000	4.000000	45.000000	270.000000	4.000000	1.000000	3.000000
4.000000	2.000000	0.000000	1.000000	20.000000	45.000000	270.000000	4.000000	45.000000	270.000000	6.000000	1.000000	0.593000
4.000000	2.000000	0.000000	1.000000	20.000000	45.000000	270.000000	6.000000	45.000000	270.000000	4.000000	1.000000	0.641000
4.000000	2.000000	-1.000000	0.000000	20.000000	45.000000	270.000000	6.000000	0.000000	0.000000	0.000000	1.000000	0.657000
4.000000	2.000000	1.000000	1.000000	40.000000	45.000000	270.000000	6.000000	45.000000	270.000000	6.000000	1.000000	4.188000
4.000000	2.000000	0.000000	1.000000	20.000000	45.000000	270.000000	4.000000	45.000000	270.000000	6.000000	1.000000	0.625000
4.000000	2.000000	1.000000	1.000000	40.000000	45.000000	270.000000	4.000000	45.000000	270.000000	4.000000	1.000000	2.031000
4.000000	2.000000	1.000000	1.000000	20.000000	45.000000	270.000000	6.000000	45.000000	270.000000	6.000000	1.000000	4.266000
4.000000	2.000000	0.000000	1.000000	40.000000	45.000000	270.000000	6.000000	45.000000	270.000000	4.000000	1.000000	0.859000
4.000000	2.000000	0.000000	1.000000	20.000000	45.000000	270.000000	6.000000	45.000000	270.000000	4.000000	1.000000	0.656000
4.000000	2.000000	-1.000000	0.000000	20.000000	45.000000	270.000000	6.000000	0.000000	0.000000	0.000000	1.000000	0.656000
4.000000	2.000000	0.000000	1.000000	20.000000	45.000000	270.000000	4.000000	45.000000	270.000000	6.000000	1.000000	0.532000
4.000000	2.000000	0.000000	1.000000	20.000000	45.000000	270.000000	6.000000	45.000000	270.000000	4.000000	1.000000	0.687000
4.000000	2.000000	1.000000	1.000000	20.000000	45.000000	270.000000	6.000000	45.000000	270.000000	6.000000	1.000000	4.234000
4.000000	2.000000	0.000000	1.000000	20.000000	45.000000	270.000000	4.000000	45.000000	270.000000	6.000000	1.000000	0.563000
4.000000	2.000000	1.000000	1.000000	40.000000	45.000000	270.000000	6.000000	45.000000	270.000000	6.000000	1.000000	7.016000
4.000000	2.000000	0.000000	1.000000	20.000000	45.000000	270.000000	6.000000	45.000000	270.000000	4.000000	1.000000	0.562000
4.000000	2.000000	-1.000000	0.000000	20.000000	45.000000	270.000000	6.000000	0.000000	0.000000	0.000000	0.000000	0.609000
4.000000	2.000000	1.000000	1.000000	40.000000	45.000000	270.000000	6.000000	45.000000	270.000000	6.000000	1.000000	2.516000
4.000000	2.000000	0.000000	1.000000	40.000000	45.000000	270.000000	6.000000	45.000000	270.000000	4.000000	1.000000	0.594000
4.000000	2.000000	-1.000000	0.000000	40.000000	45.000000	270.000000	6.000000	0.000000	0.000000	0.000000	1.000000	0.922000
4.000000	2.000000	-1.000000	0.000000	20.000000	45.000000	270.000000	4.000000	0.000000	0.000000	0.000000	1.000000	1.469000
4.000000	2.000000	0.000000	1.000000	20.000000	45.000000	270.000000	6.000000	45.000000	270.000000	4.000000	1.000000	1.125000
4.000000	2.000000	1.000000	1.000000	20.000000	45.000000	270.000000	6.000000	45.000000	270.000000	6.000000	1.000000	2.890000
4.000000	2.000000	1.000000	1.000000	20.000000	45.000000	270.000000	4.000000	45.000000	270.000000	4.000000	1.000000	3.594000
4.000000	2.000000	-1.000000	0.000000	20.000000	45.000000	270.000000	4.000000	0.000000	0.000000	0.000000	1.000000	0.531000
4.000000	2.000000	0.000000	1.000000	40.000000	45.000000	270.000000	4.000000	45.000000	270.000000	6.000000	1.000000	0.672000
4.000000	2.000000	-1.000000	0.000000	20.000000	45.000000	270.000000	4.000000	0.000000	0.000000	0.000000	1.000000	0.516000
4.000000	2.000000	1.000000	1.000000	40.000000	45.000000	270.000000	4.000000	45.000000	270.000000	4.000000	1.000000	3.516000
4.000000	2.000000	1.000000	1.000000	40.000000	45.000000	270.000000	4.000000	45.000000	270.000000	4.000000	0.000000	6.734000
4.000000	2.000000	1.000000	1.000000	20.000000	45.000000	270.000000	6.000000	45.000000	270.000000	6.000000	1.000000	2.640000
4.000000	2.000000	-1.000000	0.000000	40.000000	45.000000	270.000000	6.000000	0.000000	0.000000	0.000000	1.000000	0.969000
4.000000	2.000000	-1.000000	0.000000	40.000000	45.000000	270.000000	4.000000	0.000000	0.000000	0.000000	1.000000	1.187000
4.000000	2.000000	1.000000	1.000000	40.000000	45.000000	270.000000	4.000000	45.000000	270.000000	4.000000	1.000000	1.937000
4.000000	2.000000	1.000000	1.000000	20.000000	45.000000	270.000000	4.000000	45.000000	270.000000	4.000000	1.000000	1.484000
4.000000	2.000000	0.000000	1.000000	20.000000	45.000000	270.000000	4.000000	45.000000	270.000000	6.000000	1.000000	1.000000
4.000000	2.000000	-1.000000	0.000000	20.000000	45.000000	270.000000	6.000000	0.000000	0.000000	0.000000	1.000000	0.547000
4.000000	2.000000	1.000000	1.000000	20.000000	45.000000	270.000000	6.000000	45.000000	270.000000	6.000000	1.000000	3.266000
4.000000	2.000000	-1.000000	0.000000	40.000000	45.000000	270.000000	6.000000	0.000000	0.000000	0.000000	1.000000	1.140000
4.000000	2.000000	0.000000	1.000000	40.000000	45.000000	270.000000	4.000000	45.000000	270.000000	6.000000	1.000000	0.531000
4.000000	2.000000	-1.000000	0.000000	40.000000	45.000000	270.000000	6.000000	0.000000	0.000000	0.000000	1.000000	0.547000
4.000000	2.000000	-1.000000	0.000000	20.000000	45.000000	270.000000	6.000000	0.000000	0.000000	0.000000	1.000000	0.563000
4.000000	2.000000	0.000000	1.000000	40.000000	45.000000	270.000000	4.000000	45.000000	270.000000	6.000000	1.000000	0.703000
4.000000	2.000000	0.000000	1.000000	20.000000	45.000000	270.000000	6.000000	45.000000	270.000000	4.000000	1.000000	0.672000
4.000000	2.000000	1.000000	1.000000	20.000000	45.000000	270.000000	6.000000	45.000000	270.000000	6.000000	1.000000	1.938000
4.000000	2.000000	0.000000	1.000000	20.000000	45.000000	270.000000	4.000000	45.000000	270.000000	6.000000	1.000000	0.578000
4.000000	2.000000	-1.000000	0.000000	40.000000	45.000000	270.000000	4.000000	0.000000	0.000000	0.000000	1.000000	0.812000
4.000000	2.000000	0.000000	1.000000	40.000000	45.000000	270.000000	6.000000	45.000000	270.000000	4.000000	1.000000	0.672000
4.000000	2.000000	0.000000	1.000000	40.000000	45.000000	270.000000	6.000000	45.000000	270.000000	4.000000	1.000000	0.922000
4.000000	2.000000	1.000000	1.000000	20.000000	45.000000	270.000000	4.000000	45.000000	270.000000	4.000000	1.000000	4.938000
4.000000	2.000000	0.000000	1.000000	40.000000	45.000000	270.000000	6.000000	45.000000	270.000000	4.000000	1.000000	0.687000
4.000000	2.000000	0.000000	1.000000	40.000000	45.000000	270.000000	4.000000	45.000000	270.000000	6.000000	1.000000	1.125000
4.000000	2.000000	1.000000	1.000000	40.000000	45.000000	270.000000	6.000000	45.000000	270.000000	6.000000	1.000000	3.547000
4.000000	2.000000	1.000000	1.000000	40.000000	45.000000	270.000000	6.000000	45.000000	270.000000	6.000000	1.000000	1.344000
4.000000	2.000000	0.000000	1.000000	20.000000	45.000000	270.000000	4.000000	45.000000	270.000000	6.000000	1.000000	0.547000
4.000000	2.000000	1.000000	1.000000	40.000000	45.000000	270.000000	4.000000	45.000000	270.000000	4.000000	1.000000	2.547000
4.000000	2.000000	-1.000000	0.000000	40.000000	45.000000	270.000000	6.000000	0.000000	0.000000	0.000000	1.000000	0.953000
4.000000	2.000000	-1.000000	0.000000	20.000000	45.000000	270.000000	6.000000	0.000000	0.000000	0.000000	1.000000	0.625000
4.000000	2.000000	-1.000000	0.000000	40.000000	45.000000	270.000000	4.000000	0.000000	0.000000	0.000000	0.000000	0.969000
4.000000	2.000000	1.000000	1.000000	40.000000	45.000000	270.000000	4.000000	45.000000	270.000000	4.000000	0.000000	13.390000
4.000000	2.000000	0.000000	1.000000	40.000000	45.000000	270.000000	4.000000	45.000000	270.000000	6.000000	1.000000	0.594000
4.000000	2.000000	1.000000	1.000000	40.000000	45.000000	270.000000	6.000000	45.000000	270.000000	6.000000	1.000000	3.579000
4.000000	2.000000	1.000000	1.000000	20.000000	45.000000	270.000000	6.000000	45.000000	270.000000	6.000000	1.000000	3.531000
4.000000	2.000000	1.000000	1.000000	40.000000	45.000000	270.000000	6.000000	45.000000	270.000000	6.000000	1.000000	2.563000
4.000000	2.000000	1.000000	1.000000	40.000000	45.000000	270.000000	4.000000	45.000000	270.000000	4.000000	1.000000	1.843000
4.000000	2.000000	1.000000	1.000000	40.000000	45.000000	270.000000	6.000000	45.000000	270.000000	6.000000	1.000000	4.250000
4.000000	2.000000	0.000000	1.000000	20.000000	45.000000	270.000000	4.000000	45.000000	270.000000	6.000000	1.000000	0.610000
4.000000	2.000000	0.000000	1.000000	20.000000	45.000000	270.000000	6.000000	45.000000	270.000000	4.000000	1.000000	0.891000
4.000000	2.000000	-1.000000	0.000000	40.000000	45.000000	270.000000	4.000000	0.000000	0.000000	0.000000	1.000000	1.047000
6.000000	1.000000	-1.000000	0.000000	20.000000	45.000000	270.000000	6.000000	0.000000	0.000000	0.000000	1.000000	0.968000
6.000000	1.000000	-1.000000	0.000000	40.000000	45.000000	270.000000	4.000000	0.000000	0.000000	0.000000	1.000000	2.328000
6.000000	1.000000	1.000000	1.000000	40.000000	45.000000	270.000000	4.000000	45.000000	270.000000	4.000000	0.000000	3.454000
6.000000	1.000000	1.000000	1.000000	40.000000	45.000000	270.000000	4.000000	45.000000	270.000000	4.000000	0.000000	3.109000
6.000000	1.000000	1.000000	1.000000	20.000000	45.000000	270.000000	6.000000	45.000000	270.000000	6.000000	0.000000	2.984000
6.000000	1.000000	1.000000	1.000000	40.000000	45.000000	270.000000	6.000000	45.000000	270.000000	6.000000	0.000000	7.438000
6.000000	1.000000	1.000000	1.000000	20.000000	45.000000	270.000000	4.000000	45.000000	270.000000	4.000000	0.000000	3.687000
6.000000	1.000000	1.000000	1.000000	40.000000	45.000000	270.000000	6.000000	45.000000	270.000000	6.000000	1.000000	5.093000
6.000000	1.000000	0.000000	1.000000	20.000000	45.000000	270.000000	4.000000	45.000000	270.000000	6.000000	1.000000	0.922000
6.000000	1.000000	1.000000	1.000000	20.000000	45.000000	270.000000	6.000000	45.000000	270.000000	6.000000	0.000000	5.563000
6.000000	1.000000	0.000000	1.000000	40.000000	45.000000	270.000000	4.000000	45.000000	270.000000	6.000000	1.000000	0.985000
6.000000	1.000000	1.000000	1.000000	20.000000	45.000000	270.000000	4.000000	45.000000	270.000000	4.000000	0.000000	1.641000
6.000000	1.000000	-1.000000	0.000000	40.000000	45.000000	270.000000	4.000000	0.000000	0.000000	0.000000	0.000000	2.578000
6.000000	1.000000	-1.000000	0.000000	40.000000	45.000000	270.000000	6.000000	0.000000	0.000000	0.000000	1.000000	3.422000
6.000000	1.000000	1.000000	1.000000	20.000000	45.000000	270.000000	6.000000	45.000000	270.000000	6.000000	0.000000	5.516000
6.000000	1.000000	-1.000000	0.000000	20.000000	45.000000	270.000000	4.000000	0.000000	0.000000	0.000000	1.000000	1.297000
6.000000	1.000000	-1.000000	0.000000	20.000000	45.000000	270.000000	6.000000	0.000000	0.000000	0.000000	1.000000	1.109000
6.000000	1.000000	1.000000	1.000000	20.000000	45.000000	270.000000	6.000000	45.000000	270.000000	6.000000	0.000000	2.985000
6.000000	1.000000	0.000000	1.000000	40.000000	45.000000	270.000000	4.000000	45.000000	270.000000	6.000000	1.000000	0.906000
6.000000	1.000000	1.000000	1.000000	20.000000	45.000000	270.000000	6.000000	45.000000	270.000000	6.000000	0.000000	2.469000
6.000000	1.000000	1.000000	1.000000	40.000000	45.000000	270.000000	4.000000	45.000000	270.000000	4.000000	0.000000	3.281000
6.000000	1.000000	1.000000	1.000000	20.000000	45.000000	270.000000	6.000000	45.000000	270.000000	6.000000	0.000000	3.922000
6.000000	1.000000	-1.000000	0.000000	20.000000	45.000000	270.000000	4.000000	0.000000	0.000000	0.000000	1.000000	1.000000
6.000000	1.000000	0.000000	1.000000	20.000000	45.000000	270.000000	6.000000	45.000000	270.000000	4.000000	1.000000	2.625000
6.000000	1.000000	0.000000	1.000000	20.000000	45.000000	270.000000	4.000000	45.000000	270.000000	6.000000	1.000000	0.719000
6.000000	1.000000	-1.000000	0.000000	20.000000	45.000000	270.000000	4.000000	0.000000	0.000000	0.000000	1.000000	1.172000
6.000000	1.000000	0.000000	1.000000	40.000000	45.000000	270.000000	4.000000	45.000000	270.000000	6.000000	1.000000	0.656000
6.000000	1.000000	1.000000	1.000000	40.000000	45.000000	270.000000	6.000000	45.000000	270.000000	6.000000	0.000000	6.343000
6.000000	1.000000	0.000000	1.000000	40.000000	45.000000	270.000000	6.000000	45.000000	270.000000	4.000000	1.000000	6.015000
6.000000	1.000000	1.000000	1.000000	40.000000	45.000000	270.000000	6.000000	45.000000	270.000000	6.000000	0.000000	6.344000
6.000000	1.000000	0.000000	1.000000	20.000000	45.000000	270.000000	4.000000	45.000000	270.000000	6.000000	1.000000	2.156000
6.000000	1.000000	0.000000	1.000000	40.000000	45.000000	270.000000	6.000000	45.000000	270.000000	4.000000	1.000000	2.016000
6.000000	1.000000	-1.000000	0.000000	40.000000	45.000000	270.000000	6.000000	0.000000	0.000000	0.000000	1.000000	2.219000
6.000000	1.000000	1.000000	1.000000	20.000000	45.000000	270.000000	4.000000	45.000000	270.000000	4.000000	0.000000	6.078000
6.000000	1.000000	0.000000	1.000000	40.000000	45.000000	270.000000	6.000000	45.000000	270.000000	4.000000	1.000000	2.594000
6.000000	1.000000	0.000000	1.000000	40.000000	45.000000	270.000000	4.000000	45.000000	270.000000	6.000000	1.000000	1.313000
6.000000	1.000000	-1.000000	0.000000	20.000000	45.000000	270.000000	6.000000	0.000000	0.000000	0.000000	1.000000	0.890000
6.000000	1.000000	-1.000000	0.000000	20.000000	45.000000	270.000000	6.000000	0.000000	0.000000	0.000000	1.000000	0.703000
6.000000	1.000000	-1.000000	0.000000	40.000000	45.000000	270.000000	6.000000	0.000000	0.000000	0.000000	1.000000	0.781000
6.000000	1.000000	1.000000	1.000000	20.000000	45.000000	270.000000	4.000000	45.000000	270.000000	4.000000	0.000000	2.172000
6.000000	1.000000	-1.000000	0.000000	20.000000	45.000000	270.000000	4.000000	0.000000	0.000000	0.000000	1.000000	0.985000
6.000000	1.000000	-1.000000	0.000000	40.000000	45.000000	270.000000	4.000000	0.000000	0.000000	0.000000	0.000000	0.672000
6.000000	1.000000	-1.000000	0.000000	40.000000	45.000000	270.000000	4.000000	0.000000	0.000000	0.000000	1.000000	1.797000
6.000000	1.000000	0.000000	1.000000	20.000000	45.000000	270.000000	6.000000	45.000000	270.000000	4.000000	1.000000	1.750000
6.000000	1.000000	0.000000	1.000000	20.000000	45.000000	270.000000	4.000000	45.000000	270.000000	6.000000	1.000000	0.954000
6.000000	1.000000	0.000000	1.000000	40.000000	45.000000	270.000000	4.000000	45.000000	270.000000	6.000000	1.000000	0.797000
6.000000	1.000000	0.000000	1.000000	40.000000	45.000000	270.000000	4.000000	45.000000	270.000000	6.000000	1.000000	0.672000
6.000000	1.000000	0.000000	1.000000	40.000000	45.000000	270.000000	6.000000	45.000000	270.000000	4.000000	1.000000	1.703000
6.000000	1.000000	1.000000	1.000000	40.000000	45.000000	270.000000	4.000000	45.000000	270.000000	4.000000	0.000000	0.968000
6.000000	1.000000	-1.000000	0.000000	20.000000	45.000000	270.000000	6.000000	0.000000	0.000000	0.000000	1.000000	2.860000
6.000000	1.000000	0.000000	1.000000	40.000000	45.000000	270.000000	4.000000	45.000000	270.000000	6.000000	1.000000	0.781000
6.000000	1.000000	1.000000	1.000000	20.000000	45.000000	270.000000	4.000000	45.000000	270.000000	4.000000	0.000000	0.985000
6.000000	1.000000	0.000000	1.000000	20.000000	45.000000	270.000000	6.000000	45.000000	270.000000	4.000000	1.000000	1.516000
6.000000	1.000000	-1.000000	0.000000	40.000000	45.000000	270.000000	6.000000	0.000000	0.000000	0.000000	1.000000	1.906000
6.000000	1.000000	1.000000	1.000000	40.000000	45.000000	270.000000	4.000000	45.000000	270.000000	4.000000	0.000000	5.750000
6.000000	1.000000	1.000000	1.000000	40.000000	45.000000	270.000000	6.000000	45.000000	270.000000	6.000000	0.000000	4.078000
6.000000	1.000000	0.000000	1.000000	40.000000	45.000000	270.000000	4.000000	45.000000	270.000000	6.000000	1.000000	1.531000
6.000000	1.000000	0.000000	1.000000	20.000000	45.000000	270.000000	6.000000	45.000000	270.000000	4.000000	1.000000	1.438000
6.000000	1.000000	0.000000	1.000000	20.000000	45.000000	270.000000	4.000000	45.000000	270.000000	6.000000	1.000000	1.906000
6.000000	1.000000	1.000000	1.000000	40.000000	45.000000	270.000000	4.000000	45.000000	270.000000	4.000000	0.000000	3.453000
6.000000	1.000000	-1.000000	0.000000	40.000000	45.000000	270.000000	4.000000	0.000000	0.000000	0.000000	1.000000	1.985000
6.000000	1.000000	1.000000	1.000000	20.000000	45.000000	270.000000	4.000000	45.000000	270.000000	4.000000	0.000000	3.469000
6.000000	1.000000	0.000000	1.000000	40.000000	45.000000	270.000000	6.000000	45.000000	270.000000	4.000000	1.000000	2.843000
6.000000	1.000000	-1.000000	0.000000	40.000000	45.000000	270.000000	6.000000	0.000000	0.000000	0.000000	1.000000	1.203000
6.000000	1.000000	0.000000	1.000000	20.000000	45.000000	270.000000	6.000000	45.000000	270.000000	4.000000	1.000000	1.469000
6.000000	1.000000	0.000000	1.000000	20.000000	45.000000	270.000000	4.000000	45.000000	270.000000	6.000000	1.000000	0.625000
6.000000	1.000000	0.000000	1.000000	20.000000	45.000000	270.000000	6.000000	45.000000	270.000000	4.000000	0.000000	0.938000
6.000000	1.000000	-1.000000	0.000000	40.000000	45.000000	270.000000	4.000000	0.000000	0.000000	0.000000	1.000000	1.672000
6.000000	1.000000	1.000000	1.000000	40.000000	45.000000	270.000000	6.000000	45.000000	270.000000	6.000000	0.000000	4.500000
6.000000	1.000000	-1.000000	0.000000	20.000000	45.000000	270.000000	4.000000	0.000000	0.000000	0.000000	1.000000	0.844000
6.000000	1.000000	1.000000	1.000000	20.000000	45.000000	270.000000	4.000000	45.000000	270.000000	4.000000	0.000000	1.859000
6.000000	1.000000	1.000000	1.000000	20.000000	45.000000	270.000000	4.000000	45.000000	270.000000	4.000000	0.000000	1.984000
6.000000	1.000000	0.000000	1.000000	20.000000	45.000000	270.000000	6.000000	45.000000	270.000000	4.000000	1.000000	3.265000
6.000000	1.000000	0.000000	1.000000	20.000000	45.000000	270.000000	4.000000	45.000000	270.000000	6.000000	1.000000	1.797000
6.000000	1.000000	0.000000	1.000000	20.000000	45.000000	270.000000	6.000000	45.000000	270.000000	4.000000	1.000000	0.875000
6.000000	1.000000	-1.000000	0.000000	40.000000	45.000000	270.000000	6.000000	0.000000	0.000000	0.000000	1.000000	0.797000
6.000000	1.000000	0.000000	1.000000	20.000000	45.000000	270.000000	6.000000	45.000000	270.000000	4.000000	1.000000	0.704000
6.000000	1.000000	1.000000	1.000000	40.000000	45.000000	270.000000	6.000000	45.000000	270.000000	6.000000	0.000000	3.234000
6.000000	1.000000	-1.000000	0.000000	40.000000	45.000000	270.000000	4.000000	0.000000	0.000000	0.000000	0.000000	3.031000
6.000000	1.000000	0.000000	1.000000	20.000000	45.000000	270.000000	4.000000	45.000000	270.000000	6.000000	1.000000	0.907000
6.000000	1.000000	-1.000000	0.000000	20.000000	45.000000	270.000000	4.000000	0.000000	0.000000	0.000000	0.000000	1.203000
6.000000	1.000000	-1.000000	0.000000	40.000000	45.000000	270.000000	4.000000	0.000000	0.000000	0.000000	1.000000	1.656000
6.000000	1.000000	1.000000	1.000000	40.000000	45.000000	270.000000	4.000000	45.000000	270.000000	4.000000	0.000000	3.172000
6.000000	1.000000	1.000000	1.000000	20.000000	45.000000	270.000000	6.000000	45.000000	270.000000	6.000000	0.000000	4.297000
6.000000	1.000000	1.000000	1.000000	20.000000	45.000000	270.000000	4.000000	45.000000	270.000000	4.000000	0.000000	1.953000
6.000000	1.000000	1.000000	1.000000	40.000000	45.000000	270.000000	4.000000	45.000000	270.000000	4.000000	0.000000	3.390000
6.000000	1.000000	0.000000	1.000000	40.000000	45.000000	270.000000	6.000000	45.000000	270.000000	4.000000	0.000000	0.890000
6.000000	1.000000	-1.000000	0.000000	40.000000	45.000000	270.000000	6.000000	0.000000	0.000000	0.000000	1.000000	1.344000
6.000000	1.000000	0.000000	1.000000	40.000000	45.000000	270.000000	6.000000	45.000000	270.000000	4.000000	1.000000	1.172000
6.000000	1.000000	1.000000	1.000000	40.000000	45.000000	270.000000	4.000000	45.000000	270.000000	4.000000	0.000000	2.937000
6.000000	1.000000	-1.000000	0.000000	20.000000	45.000000	270.000000	6.000000	0.000000	0.000000	0.000000	1.000000	1.094000
6.000000	1.000000	-1.000000	0.000000	20.000000	45.000000	270.000000	4.000000	0.000000	0.000000	0.000000	1.000000	2.781000
6.000000	1.000000	-1.000000	0.000000	40.000000	45.000000	270.000000	4.000000	0.000000	0.000000	0.000000	1.000000	0.750000
6.000000	1.000000	0.000000	1.000000	40.000000	45.000000	270.000000	4.000000	45.000000	270.000000	6.000000	1.000000	1.297000
6.000000	1.000000	-1.000000	0.000000	20.000000	45.000000	270.000000	4.000000	0.000000	0.000000	0.000000	1.000000	3.140000
6.000000	1.000000	-1.000000	0.000000	20.000000	45.000000	270.000000	6.000000	0.000000	0.000000	0.000000	1.000000	1.704000
6.000000	1.000000	-1.000000	0.000000	40.000000	45.000000	270.000000	6.000000	0.000000	0.000000	0.000000	1.000000	1.157000
6.000000	1.000000	-1.000000	0.000000	20.000000	45.000000	270.000000	4.000000	0.000000	0.000000	0.000000	1.000000	0.797000
6.000000	1.000000	0.000000	1.000000	40.000000	45.000000	270.000000	6.000000	45.000000	270.000000	4.000000	1.000000	1.656000
6.000000	1.000000	-1.000000	0.000000	20.000000	45.000000	270.000000	4.000000	0.000000	0.000000	0.000000	0.000000	1.500000
6.000000	1.000000	1.000000	1.000000	40.000000	45.000000	270.000000	6.000000	45.000000	270.000000	6.000000	0.000000	3.391000
6.000000	1.000000	0.000000	1.000000	40.000000	45.000000	270.000000	6.000000	45.000000	270.000000	4.000000	0.000000	0.984000
6.000000	1.000000	-1.000000	0.000000	40.000000	45.000000	270.000000	6.000000	0.000000	0.000000	0.000000	1.000000	1.266000
6.000000	1.000000	0.000000	1.000000	40.000000	45.000000	270.000000	6.000000	45.000000	270.000000	4.000000	0.000000	2.484000
6.000000	1.000000	1.000000	1.000000	40.000000	45.000000	270.000000	4.000000	45.000000	270.000000	4.000000	0.000000	1.203000
6.000000	1.000000	0.000000	1.000000	20.000000	45.000000	270.000000	4.000000	45.000000	270.000000	6.000000	0.000000	0.890000
6.000000	1.000000	0.000000	1.000000	20.000000	45.000000	270.000000	4.000000	45.000000	270.000000	6.000000	1.000000	1.125000
6.000000	1.000000	1.000000	1.000000	40.000000	45.000000	270.000000	6.000000	45.000000	270.000000	6.000000	0.000000	1.922000
6.000000	1.000000	1.000000	1.000000	20.000000	45.000000	270.000000	6.000000	45.000000	270.000000	6.000000	0.000000	3.719000
6.000000	1.000000	-1.000000	0.000000	20.000000	45.000000	270.000000	6.000000	0.000000	0.000000	0.000000	1.000000	2.062000
6.000000	1.000000	0.000000	1.000000	40.000000	45.000000	270.000000	4.000000	45.000000	270.000000	6.000000	1.000000	1.640000
6.000000	1.000000	-1.000000	0.000000	20.000000	45.000000	270.000000	6.000000	0.000000	0.000000	0.000000	1.000000	1.562000
6.000000	1.000000	-1.000000	0.000000	20.000000	45.000000	270.000000	6.000000	0.000000	0.000000	0.000000	1.000000	1.140000
6.000000	1.000000	1.000000	1.000000	20.000000	45.000000	270.000000	6.000000	45.000000	270.000000	6.000000	0.000000	3.125000
6.000000	1.000000	1.000000	1.000000	20.000000	45.000000	270.000000	4.000000	45.000000	270.000000	4.000000	0.000000	1.000000
6.000000	1.000000	-1.000000	0.000000	40.000000	45.000000	270.000000	6.000000	0.000000	0.000000	0.000000	1.000000	0.719000
6.000000	1.000000	1.000000	1.000000	20.000000	45.000000	270.000000	6.000000	45.000000	270.000000	6.000000	0.000000	1.453000
6.000000	1.000000	-1.000000	0.000000	40.000000	45.000000	270.000000	4.000000	0.000000	0.000000	0.000000	1.000000	1.297000
6.000000	1.000000	1.000000	1.000000	40.000000	45.000000	270.000000	6.000000	45.000000	270.000000	6.000000	0.000000	1.516000
6.000000	1.000000	0.000000	1.000000	20.000000	45.000000	270.000000	6.000000	45.000000	270.000000	4.000000	1.000000	1.047000
6.000000	2.000000	0.000000	1.000000	40.000000	45.000000	270.000000	6.000000	45.000000	270.000000	4.000000	1.000000	0.953000
6.000000	2.000000	0.000000	1.000000	20.000000	45.000000	270.000000	6.000000	45.000000	270.000000	4.000000	1.000000	0.891000
6.000000	2.000000	0.000000	1.000000	40.000000	45.000000	270.000000	4.000000	45.000000	270.000000	6.000000	0.000000	1.875000
6.000000	2.000000	-1.000000	0.000000	20.000000	45.000000	270.000000	6.000000	0.000000	0.000000	0.000000	1.000000	0.812000
6.000000	2.000000	-1.000000	0.000000	20.000000	45.000000	270.000000	6.000000	0.000000	0.000000	0.000000	1.000000	0.610000
6.000000	2.000000	0.000000	1.000000	40.000000	45.000000	270.000000	4.000000	45.000000	270.000000	6.000000	1.000000	1.984000
6.000000	2.000000	1.000000	1.000000	20.000000	45.000000	270.000000	4.000000	45.000000	270.000000	4.000000	0.000000	2.703000
6.000000	2.000000	-1.000000	0.000000	20.000000	45.000000	270.000000	4.000000	0.000000	0.000000	0.000000	1.000000	0.781000
6.000000	2.000000	-1.000000	0.000000	40.000000	45.000000	270.000000	6.000000	0.000000	0.000000	0.000000	1.000000	1.891000
6.000000	2.000000	1.000000	1.000000	40.000000	45.000000	270.000000	6.000000	45.000000	270.000000	6.000000	0.000000	3.797000
6.000000	2.000000	-1.000000	0.000000	40.000000	45.000000	270.000000	6.000000	0.000000	0.000000	0.000000	0.000000	1.594000
6.000000	2.000000	1.000000	1.000000	20.000000	45.000000	270.000000	6.000000	45.000000	270.000000	6.000000	0.000000	1.610000
6.000000	2.000000	1.000000	1.000000	40.000000	45.000000	270.000000	4.000000	45.000000	270.000000	4.000000	1.000000	1.313000
6.000000	2.000000	1.000000	1.000000	40.000000	45.000000	270.000000	4.000000	45.000000	270.000000	4.000000	0.000000	2.781000
6.000000	2.000000	-1.000000	0.000000	20.000000	45.000000	270.000000	6.000000	0.000000	0.000000	0.000000	1.000000	0.875000
6.000000	2.000000	-1.000000	0.000000	40.000000	45.000000	270.000000	6.000000	0.000000	0.000000	0.000000	1.000000	0.750000
6.000000	2.000000	-1.000000	0.000000	20.000000	45.000000	270.000000	6.000000	0.000000	0.000000	0.000000	1.000000	0.547000
6.000000	2.000000	-1.000000	0.000000	20.000000	45.000000	270.000000	6.000000	0.000000	0.000000	0.000000	1.000000	0.812000
6.000000	2.000000	0.000000	1.000000	20.000000	45.000000	270.000000	6.000000	45.000000	270.000000	4.000000	0.000000	2.812000
6.000000	2.000000	1.000000	1.000000	20.000000	45.000000	270.000000	4.000000	45.000000	270.000000	4.000000	0.000000	1.938000
6.000000	2.000000	-1.000000	0.000000	20.000000	45.000000	270.000000	6.000000	0.000000	0.000000	0.000000	1.000000	0.953000
6.000000	2.000000	1.000000	1.000000	40.000000	45.000000	270.000000	6.000000	45.000000	270.000000	6.000000	0.000000	2.938000
6.000000	2.000000	0.000000	1.000000	20.000000	45.000000	270.000000	6.000000	45.000000	270.000000	4.000000	1.000000	0.781000
6.000000	2.000000	1.000000	1.000000	40.000000	45.000000	270.000000	6.000000	45.000000	270.000000	6.000000	0.000000	2.563000
6.000000	2.000000	1.000000	1.000000	40.000000	45.000000	270.000000	6.000000	45.000000	270.000000	6.000000	0.000000	3.031000
6.000000	2.000000	1.000000	1.000000	20.000000	45.000000	270.000000	4.000000	45.000000	270.000000	4.000000	0.000000	2.719000
6.000000	2.000000	0.000000	1.000000	40.000000	45.000000	270.000000	6.000000	45.000000	270.000000	4.000000	1.000000	1.062000
6.000000	2.000000	0.000000	1.000000	40.000000	45.000000	270.000000	4.000000	45.000000	270.000000	6.000000	1.000000	1.687000
6.000000	2.000000	0.000000	1.000000	20.000000	45.000000	270.000000	6.000000	45.000000	270.000000	4.000000	1.000000	1.547000
6.000000	2.000000	1.000000	1.000000	20.000000	45.000000	270.000000	6.000000	45.000000	270.000000	6.000000	0.000000	2.281000
6.000000	2.000000	0.000000	1.000000	40.000000	45.000000	270.000000	6.000000	45.000000	270.000000	4.000000	1.000000	1.500000
6.000000	2.000000	0.000000	1.000000	20.000000	45.000000	270.000000	4.000000	45.000000	270.000000	6.000000	1.000000	1.625000
6.000000	2.000000	1.000000	1.000000	20.000000	45.000000	270.000000	6.000000	45.000000	270.000000	6.000000	0.000000	3.343000
6.000000	2.000000	0.000000	1.000000	40.000000	45.000000	270.000000	6.000000	45.000000	270.000000	4.000000	1.000000	2.875000
6.000000	2.000000	1.000000	1.000000	20.000000	45.000000	270.000000	6.000000	45.000000	270.000000	6.000000	1.000000	4.750000
6.000000	2.000000	0.000000	1.000000	20.000000	45.000000	270.000000	4.000000	45.000000	270.000000	6.000000	1.000000	2.672000
6.000000	2.000000	0.000000	1.000000	40.000000	45.000000	270.000000	4.000000	45.000000	270.000000	6.000000	0.000000	1.922000
6.000000	2.000000	1.000000	1.000000	40.000000	45.000000	270.000000	4.000000	45.000000	270.000000	4.000000	0.000000	1.813000
6.000000	2.000000	-1.000000	0.000000	40.000000	45.000000	270.000000	6.000000	0.000000	0.000000	0.000000	1.000000	0.812000
6.000000	2.000000	-1.000000	0.000000	20.000000	45.000000	270.000000	6.000000	0.000000	0.000000	0.000000	1.000000	4.813000
6.000000	2.000000	1.000000	1.000000	40.000000	45.000000	270.000000	4.000000	45.000000	270.000000	4.000000	0.000000	1.484000
6.000000	2.000000	0.000000	1.000000	40.000000	45.000000	270.000000	4.000000	45.000000	270.000000	6.000000	1.000000	2.156000
6.000000	2.000000	1.000000	1.000000	40.000000	45.000000	270.000000	4.000000	45.000000	270.000000	4.000000	0.000000	1.250000
6.000000	2.000000	-1.000000	0.000000	40.000000	45.000000	270.000000	6.000000	0.000000	0.000000	0.000000	1.000000	1.844000
6.000000	2.000000	1.000000	1.000000	20.000000	45.000000	270.000000	6.000000	45.000000	270.000000	6.000000	0.000000	0.891000
6.000000	2.000000	0.000000	1.000000	20.000000	45.000000	270.000000	6.000000	45.000000	270.000000	4.000000	1.000000	1.328000
6.000000	2.000000	1.000000	1.000000	40.000000	45.000000	270.000000	6.000000	45.000000	270.000000	6.000000	0.000000	2.218000
6.000000	2.000000	1.000000	1.000000	20.000000	45.000000	270.000000	4.000000	45.000000	270.000000	4.000000	0.000000	2.750000
6.000000	2.000000	1.000000	1.000000	20.000000	45.000000	270.000000	4.000000	45.000000	270.000000	4.000000	0.000000	1.843000
6.000000	2.000000	0.000000	1.000000	20.000000	45.000000	270.000000	4.000000	45.000000	270.000000	6.000000	1.000000	1.234000
6.000000	2.000000	0.000000	1.000000	20.000000	45.000000	270.000000	4.000000	45.000000	270.000000	6.000000	1.000000	1.047000
6.000000	2.000000	0.000000	1.000000	40.000000	45.000000	270.000000	4.000000	45.000000	270.000000	6.000000	1.000000	1.125000
6.000000	2.000000	0.000000	1.000000	20.000000	45.000000	270.000000	4.000000	45.000000	270.000000	6.000000	1.000000	1.422000
6.000000	2.000000	-1.000000	0.000000	40.000000	45.000000	270.000000	4.000000	0.000000	0.000000	0.000000	1.000000	1.860000
6.000000	2.000000	1.000000	1.000000	20.000000	45.000000	270.000000	6.000000	45.000000	270.000000	6.000000	0.000000	2.375000
6.000000	2.000000	0.000000	1.000000	20.000000	45.000000	270.000000	4.000000	45.000000	270.000000	6.000000	1.000000	0.516000
6.000000	2.000000	0.000000	1.000000	20.000000	45.000000	270.000000	4.000000	45.000000	270.000000	6.000000	1.000000	0.875000
6.000000	2.000000	0.000000	1.000000	20.000000	45.000000	270.000000	6.000000	45.000000	270.000000	4.000000	1.000000	0.875000
6.000000	2.000000	-1.000000	0.000000	20.000000	45.000000	270.000000	4.000000	0.000000	0.000000	0.000000	1.000000	1.000000
6.000000	2.000000	0.000000	1.000000	40.000000	45.000000	270.000000	4.000000	45.000000	270.000000	6.000000	1.000000	1.859000
6.000000	2.000000	-1.000000	0.000000	40.000000	45.000000	270.000000	4.000000	0.000000	0.000000	0.000000	1.000000	0.812000
6.000000	2.000000	0.000000	1.000000	40.000000	45.000000	270.000000	6.000000	45.000000	270.000000	4.000000	1.000000	1.828000
6.000000	2.000000	-1.000000	0.000000	40.000000	45.000000	270.000000	4.000000	0.000000	0.000000	0.000000	1.000000	0.968000
6.000000	2.000000	1.000000	1.000000	20.000000	45.000000	270.000000	4.000000	45.000000	270.000000	4.000000	0.000000	1.297000
6.000000	2.000000	0.000000	1.000000	40.000000	45.000000	270.000000	4.000000	45.000000	270.000000	6.000000	1.000000	1.156000
6.000000	2.000000	-1.000000	0.000000	20.000000	45.000000	270.000000	4.000000	0.000000	0.000000	0.000000	1.000000	2.609000
6.000000	2.000000	-1.000000	0.000000	40.000000	45.000000	270.000000	6.000000	0.000000	0.000000	0.000000	1.000000	0.641000
6.000000	2.000000	0.000000	1.000000	20.000000	45.000000	270.000000	6.000000	45.000000	270.000000	4.000000	0.000000	0.703000
6.000000	2.000000	1.000000	1.000000	20.000000	45.000000	270.000000	6.000000	45.000000	270.000000	6.000000	0.000000	3.343000
6.000000	2.000000	-1.000000	0.000000	20.000000	45.000000	270.000000	4.000000	0.000000	0.000000	0.000000	1.000000	1.281000
6.000000	2.000000	1.000000	1.000000	40.000000	45.000000	270.000000	6.000000	45.000000	270.000000	6.000000	0.000000	0.922000
6.000000	2.000000	1.000000	1.000000	20.000000	45.000000	270.000000	6.000000	45.000000	270.000000	6.000000	0.000000	1.781000
6.000000	2.000000	-1.000000	0.000000	20.000000	45.000000	270.000000	4.000000	0.000000	0.000000	0.000000	1.000000	1.281000
6.000000	2.000000	-1.000000	0.000000	20.000000	45.000000	270.000000	6.000000	0.000000	0.000000	0.000000	1.000000	1.110000
6.000000	2.000000	1.000000	1.000000	40.000000	45.000000	270.000000	6.000000	45.000000	270.000000	6.000000	0.000000	1.375000
6.000000	2.000000	-1.000000	0.000000	20.000000	45.000000	270.000000	4.000000	0.000000	0.000000	0.000000	1.000000	0.875000
6.000000	2.000000	1.000000	1.000000	40.000000	45.000000	270.000000	4.000000	45.000000	270.000000	4.000000	0.000000	0.875000
6.000000	2.000000	-1.000000	0.000000	20.000000	45.000000	270.000000	4.000000	0.000000	0.000000	0.000000	1.000000	0.906000
6.000000	2.000000	0.000000	1.000000	40.000000	45.000000	270.000000	4.000000	45.000000	270.000000	6.000000	0.000000	0.765000
6.000000	2.000000	-1.000000	0.000000	20.000000	45.000000	270.000000	4.000000	0.000000	0.000000	0.000000	1.000000	0.828000
6.000000	2.000000	1.000000	1.000000	20.000000	45.000000	270.000000	4.000000	45.000000	270.000000	4.000000	0.000000	0.703000
6.000000	2.000000	-1.000000	0.000000	20.000000	45.000000	270.000000	4.000000	0.000000	0.000000	0.000000	1.000000	0.875000
6.000000	2.000000	-1.000000	0.000000	40.000000	45.000000	270.000000	4.000000	0.000000	0.000000	0.000000	1.000000	1.203000
6.000000	2.000000	1.000000	1.000000	20.000000	45.000000	270.000000	4.000000	45.000000	270.000000	4.000000	0.000000	1.031000
6.000000	2.000000	0.000000	1.000000	40.000000	45.000000	270.000000	6.000000	45.000000	270.000000	4.000000	1.000000	2.547000
6.000000	2.000000	0.000000	1.000000	40.000000	45.000000	270.000000	6.000000	45.000000	270.000000	4.000000	1.000000	0.953000
6.000000	2.000000	0.000000	1.000000	20.000000	45.000000	270.000000	6.000000	45.000000	270.000000	4.000000	1.000000	0.984000
6.000000	2.000000	-1.000000	0.000000	40.000000	45.000000	270.000000	6.000000	0.000000	0.000000	0.000000	1.000000	0.688000
6.000000	2.000000	-1.000000	0.000000	40.000000	45.000000	270.000000	4.000000	0.000000	0.000000	0.000000	1.000000	2.079000
6.000000	2.000000	0.000000	1.000000	20.000000	45.000000	270.000000	6.000000	45.000000	270.000000	4.000000	1.000000	1.219000
6.000000	2.000000	1.000000	1.000000	40.000000	45.000000	270.000000	4.000000	45.000000	270.000000	4.000000	0.000000	2.125000
6.000000	2.000000	1.000000	1.000000	40.000000	45.000000	270.000000	4.000000	45.000000	270.000000	4.000000	0.000000	2.406000
6.000000	2.000000	0.000000	1.000000	40.000000	45.000000	270.000000	4.000000	45.000000	270.000000	6.000000	1.000000	0.859000
6.000000	2.000000	1.000000	1.000000	40.000000	45.000000	270.000000	6.000000	45.000000	270.000000	6.000000	0.000000	0.984000
6.000000	2.000000	1.000000	1.000000	40.000000	45.000000	270.000000	6.000000	45.000000	270.000000	6.000000	0.000000	1.500000
6.000000	2.000000	-1.000000	0.000000	40.000000	45.000000	270.000000	6.000000	0.000000	0.000000	0.000000	1.000000	2.063000
6.000000	2.000000	0.000000	1.000000	20.000000	45.000000	270.000000	4.000000	45.000000	270.000000	6.000000	1.000000	1.609000
6.000000	2.000000	-1.000000	0.000000	40.000000	45.000000	270.000000	6.000000	0.000000	0.000000	0.000000	1.000000	2.297000
6.000000	2.000000	1.000000	1.000000	20.000000	45.000000	270.000000	4.000000	45.000000	270.000000	4.000000	0.000000	0.860000
6.000000	2.000000	0.000000	1.000000	20.000000	45.000000	270.000000	6.000000	45.000000	270.000000	4.000000	1.000000	0.532000
6.000000	2.000000	1.000000	1.000000	20.000000	45.000000	270.000000	4.000000	45.000000	270.000000	4.000000	0.000000	0.735000
6.000000	2.000000	0.000000	1.000000	20.000000	45.000000	270.000000	4.000000	45.000000	270.000000	6.000000	1.000000	0.672000
6.000000	2.000000	-1.000000	0.000000	40.000000	45.000000	270.000000	4.000000	0.000000	0.000000	0.000000	1.000000	0.610000
6.000000	2.000000	-1.000000	0.000000	40.000000	45.000000	270.000000	4.000000	0.000000	0.000000	0.000000	1.000000	1.265000
6.000000	2.000000	-1.000000	0.000000	40.000000	45.000000	270.000000	4.000000	0.000000	0.000000	0.000000	1.000000	1.047000
6.000000	2.000000	-1.000000	0.000000	20.000000	45.000000	270.000000	6.000000	0.000000	0.000000	0.000000	0.000000	0.813000
6.000000	2.000000	1.000000	1.000000	40.000000	45.000000	270.000000	6.000000	45.000000	270.000000	6.000000	0.000000	1.906000
6.000000	2.000000	0.000000	1.000000	20.000000	45.000000	270.000000	4.000000	45.000000	270.000000	6.000000	1.000000	0.906000
6.000000	2.000000	-1.000000	0.000000	40.000000	45.000000	270.000000	4.000000	0.000000	0.000000	0.000000	0.000000	1.531000
6.000000	2.000000	-1.000000	0.000000	20.000000	45.000000	270.000000	4.000000	0.000000	0.000000	0.000000	1.000000	0.766000
6.000000	2.000000	-1.000000	0.000000	40.000000	45.000000	270.000000	6.000000	0.000000	0.000000	0.000000	1.000000	0.672000
6.000000	2.000000	1.000000	1.000000	40.000000	45.000000	270.000000	4.000000	45.000000	270.000000	4.000000	0.000000	1.047000
6.000000	2.000000	1.000000	1.000000	20.000000	45.000000	270.000000	6.000000	45.000000	270.000000	6.000000	0.000000	2.484000
6.000000	2.000000	1.000000	1.000000	20.000000	45.000000	270.000000	6.000000	45.000000	270.000000	6.000000	0.000000	0.750000
6.000000	2.000000	1.000000	1.000000	40.000000	45.000000	270.000000	4.000000	45.000000	270.000000	4.000000	0.000000	4.875000
6.000000	2.000000	0.000000	1.000000	40.000000	45.000000	270.000000	6.000000	45.000000	270.000000	4.000000	1.000000	1.360000
6.000000	2.000000	0.000000	1.000000	40.000000	45.000000	270.000000	6.000000	45.000000	270.000000	4.000000	0.000000	0.813000
6.000000	2.000000	0.000000	1.000000	40.000000	45.000000	270.000000	6.000000	45.000000	270.000000	4.000000	1.000000	0.610000
6.000000	2.000000	-1.000000	0.000000	40.000000	45.000000	270.000000	4.000000	0.000000	0.000000	0.000000	1.000000	2.062000
6.000000	2.000000	-1.000000	0.000000	20.000000	45.000000	270.000000	6.000000	0.000000	0.000000	0.000000	1.000000	0.844000
7.000000	1.000000	-1.000000	0.000000	40.000000	45.000000	270.000000	6.000000	0.000000	0.000000	0.000000	1.000000	1.187000
7.000000	1.000000	0.000000	1.000000	40.000000	45.000000	270.000000	6.000000	45.000000	270.000000	4.000000	1.000000	1.094000
7.000000	1.000000	1.000000	1.000000	20.000000	45.000000	270.000000	4.000000	45.000000	270.000000	4.000000	0.000000	8.468000
7.000000	1.000000	1.000000	1.000000	40.000000	45.000000	270.000000	6.000000	45.000000	270.000000	6.000000	0.000000	6.859000
7.000000	1.000000	0.000000	1.000000	20.000000	45.000000	270.000000	6.000000	45.000000	270.000000	4.000000	0.000000	2.188000
7.000000	1.000000	1.000000	1.000000	20.000000	45.000000	270.000000	4.000000	45.000000	270.000000	4.000000	0.000000	0.813000
7.000000	1.000000	-1.000000	0.000000	40.000000	45.000000	270.000000	4.000000	0.000000	0.000000	0.000000	1.000000	1.344000
7.000000	1.000000	-1.000000	0.000000	20.000000	45.000000	270.000000	6.000000	0.000000	0.000000	0.000000	1.000000	2.672000
7.000000	1.000000	1.000000	1.000000	20.000000	45.000000	270.000000	4.000000	45.000000	270.000000	4.000000	0.000000	5.969000
7.000000	1.000000	1.000000	1.000000	20.000000	45.000000	270.000000	6.000000	45.000000	270.000000	6.000000	0.000000	4.547000
7.000000	1.000000	0.000000	1.000000	20.000000	45.000000	270.000000	4.000000	45.000000	270.000000	6.000000	1.000000	0.891000
7.000000	1.000000	0.000000	1.000000	40.000000	45.000000	270.000000	4.000000	45.000000	270.000000	6.000000	1.000000	1.188000
7.000000	1.000000	-1.000000	0.000000	40.000000	45.000000	270.000000	6.000000	0.000000	0.000000	0.000000	1.000000	0.938000
7.000000	1.000000	-1.000000	0.000000	40.000000	45.000000	270.000000	4.000000	0.000000	0.000000	0.000000	1.000000	1.328000
7.000000	1.000000	1.000000	1.000000	40.000000	45.000000	270.000000	6.000000	45.000000	270.000000	6.000000	1.000000	6.484000
7.000000	1.000000	-1.000000	0.000000	40.000000	45.000000	270.000000	4.000000	0.000000	0.000000	0.000000	1.000000	0.875000
7.000000	1.000000	0.000000	1.000000	40.000000	45.000000	270.000000	6.000000	45.000000	270.000000	4.000000	1.000000	1.672000
7.000000	1.000000	0.000000	1.000000	20.000000	45.000000	270.000000	4.000000	45.000000	270.000000	6.000000	1.000000	0.890000
7.000000	1.000000	-1.000000	0.000000	40.000000	45.000000	270.000000	4.000000	0.000000	0.000000	0.000000	1.000000	1.812000
7.000000	1.000000	1.000000	1.000000	20.000000	45.000000	270.000000	6.000000	45.000000	270.000000	6.000000	0.000000	6.547000
7.000000	1.000000	1.000000	1.000000	20.000000	45.000000	270.000000	6.000000	45.000000	270.000000	6.000000	1.000000	2.610000
7.000000	1.000000	1.000000	1.000000	40.000000	45.000000	270.000000	6.000000	45.000000	270.000000	6.000000	0.000000	11.297000
7.000000	1.000000	0.000000	1.000000	40.000000	45.000000	270.000000	6.000000	45.000000	270.000000	4.000000	1.000000	0.860000
7.000000	1.000000	-1.000000	0.000000	20.000000	45.000000	270.000000	4.000000	0.000000	0.000000	0.000000	1.000000	0.937000
7.000000	1.000000	0.000000	1.000000	20.000000	45.000000	270.000000	6.000000	45.000000	270.000000	4.000000	0.000000	1.172000
7.000000	1.000000	0.000000	1.000000	20.000000	45.000000	270.000000	6.000000	45.000000	270.000000	4.000000	1.000000	1.141000
7.000000	1.000000	-1.000000	0.000000	40.000000	45.000000	270.000000	4.000000	0.000000	0.000000	0.000000	1.000000	0.813000
7.000000	1.000000	0.000000	1.000000	20.000000	45.000000	270.000000	6.000000	45.000000	270.000000	4.000000	1.000000	1.829000
7.000000	1.000000	-1.000000	0.000000	40.000000	45.000000	270.000000	4.000000	0.000000	0.000000	0.000000	0.000000	0.875000
7.000000	1.000000	-1.000000	0.000000	40.000000	45.000000	270.000000	6.000000	0.000000	0.000000	0.000000	1.000000	1.063000
7.000000	1.000000	0.000000	1.000000	40.000000	45.000000	270.000000	4.000000	45.000000	270.000000	6.000000	1.000000	0.843000
7.000000	1.000000	0.000000	1.000000	20.000000	45.000000	270.000000	4.000000	45.000000	270.000000	6.000000	1.000000	0.625000
7.000000	1.000000	0.000000	1.000000	40.000000	45.000000	270.000000	4.000000	45.000000	270.000000	6.000000	1.000000	0.922000
7.000000	1.000000	1.000000	1.000000	40.000000	45.000000	270.000000	4.000000	45.000000	270.000000	4.000000	0.000000	6.016000
7.000000	1.000000	1.000000	1.000000	40.000000	45.000000	270.000000	4.000000	45.000000	270.000000	4.000000	1.000000	8.687000
7.000000	1.000000	-1.000000	0.000000	20.000000	45.000000	270.000000	4.000000	0.000000	0.000000	0.000000	1.000000	1.047000
7.000000	1.000000	1.000000	1.000000	40.000000	45.000000	270.000000	4.000000	45.000000	270.000000	4.000000	0.000000	11.250000
7.000000	1.000000	-1.000000	0.000000	20.000000	45.000000	270.000000	6.000000	0.000000	0.000000	0.000000	1.000000	0.984000
7.000000	1.000000	0.000000	1.000000	20.000000	45.000000	270.000000	6.000000	45.000000	270.000000	4.000000	1.000000	1.375000
7.000000	1.000000	-1.000000	0.000000	40.000000	45.000000	270.000000	6.000000	0.000000	0.000000	0.000000	1.000000	0.907000
7.000000	1.000000	0.000000	1.000000	20.000000	45.000000	270.000000	4.000000	45.000000	270.000000	6.000000	1.000000	2.375000
7.000000	1.000000	-1.000000	0.000000	20.000000	45.000000	270.000000	6.000000	0.000000	0.000000	0.000000	0.000000	0.688000
7.000000	1.000000	-1.000000	0.000000	40.000000	45.000000	270.000000	6.000000	0.000000	0.000000	0.000000	1.000000	1.437000
7.000000	1.000000	-1.000000	0.000000	20.000000	45.000000	270.000000	6.000000	0.000000	0.000000	0.000000	1.000000	0.672000
7.000000	1.000000	-1.000000	0.000000	20.000000	45.000000	270.000000	4.000000	0.000000	0.000000	0.000000	1.000000	0.656000
7.000000	1.000000	-1.000000	0.000000	40.000000	45.000000	270.000000	6.000000	0.000000	0.000000	0.000000	1.000000	1.172000
7.000000	1.000000	1.000000	1.000000	40.000000	45.000000	270.000000	6.000000	45.000000	270.000000	6.000000	1.000000	9.031000
7.000000	1.000000	1.000000	1.000000	40.000000	45.000000	270.000000	4.000000	45.000000	270.000000	4.000000	1.000000	4.609000
7.000000	1.000000	1.000000	1.000000	40.000000	45.000000	270.000000	4.000000	45.000000	270.000000	4.000000	1.000000	4.188000
7.000000	1.000000	1.000000	1.000000	20.000000	45.000000	270.000000	6.000000	45.000000	270.000000	6.000000	1.000000	3.625000
7.000000	1.000000	1.000000	1.000000	20.000000	45.000000	270.000000	4.000000	45.000000	270.000000	4.000000	0.000000	13.937000
7.000000	1.000000	0.000000	1.000000	40.000000	45.000000	270.000000	4.000000	45.000000	270.000000	6.000000	1.000000	1.125000
7.000000	1.000000	0.000000	1.000000	20.000000	45.000000	270.000000	6.000000	45.000000	270.000000	4.000000	1.000000	0.688000
7.000000	1.000000	0.000000	1.000000	40.000000	45.000000	270.000000	4.000000	45.000000	270.000000	6.000000	1.000000	1.250000
7.000000	1.000000	-1.000000	0.000000	40.000000	45.000000	270.000000	4.000000	0.000000	0.000000	0.000000	1.000000	0.797000
7.000000	1.000000	0.000000	1.000000	20.000000	45.000000	270.000000	4.000000	45.000000	270.000000	6.000000	1.000000	2.625000
7.000000	1.000000	1.000000	1.000000	20.000000	45.000000	270.000000	4.000000	45.000000	270.000000	4.000000	0.000000	7.031000
7.000000	1.000000	-1.000000	0.000000	20.000000	45.000000	270.000000	4.000000	0.000000	0.000000	0.000000	1.000000	1.031000
7.000000	1.000000	-1.000000	0.000000	20.000000	45.000000	270.000000	4.000000	0.000000	0.000000	0.000000	1.000000	0.718000
7.000000	1.000000	1.000000	1.000000	20.000000	45.000000	270.000000	6.000000	45.000000	270.000000	6.000000	0.000000	6.547000
7.000000	1.000000	1.000000	1.000000	20.000000	45.000000	270.000000	4.000000	45.000000	270.000000	4.000000	1.000000	3.984000
7.000000	1.000000	0.000000	1.000000	40.000000	45.000000	270.000000	6.000000	45.000000	270.000000	4.000000	1.000000	1.391000
7.000000	1.000000	1.000000	1.000000	20.000000	45.000000	270.000000	6.000000	45.000000	270.000000	6.000000	1.000000	1.297000
7.000000	1.000000	-1.000000	0.000000	40.000000	45.000000	270.000000	6.000000	0.000000	0.000000	0.000000	1.000000	0.859000
7.000000	1.000000	-1.000000	0.000000	20.000000	45.000000	270.000000	6.000000	0.000000	0.000000	0.000000	0.000000	0.672000
7.000000	1.000000	1.000000	1.000000	40.000000	45.000000	270.000000	4.000000	45.000000	270.000000	4.000000	1.000000	7.328000
7.000000	1.000000	0.000000	1.000000	40.000000	45.000000	270.000000	6.000000	45.000000	270.000000	4.000000	1.000000	2.438000
7.000000	1.000000	1.000000	1.000000	40.000000	45.000000	270.000000	4.000000	45.000000	270.000000	4.000000	0.000000	7.391000
7.000000	1.000000	1.000000	1.000000	40.000000	45.000000	270.000000	6.000000	45.000000	270.000000	6.000000	0.000000	7.015000
7.000000	1.000000	0.000000	1.000000	20.000000	45.000000	270.000000	4.000000	45.000000	270.000000	6.000000	1.000000	2.187000
7.000000	1.000000	-1.000000	0.000000	20.000000	45.000000	270.000000	6.000000	0.000000	0.000000	0.000000	1.000000	1.562000
7.000000	1.000000	1.000000	1.000000	40.000000	45.000000	270.000000	6.000000	45.000000	270.000000	6.000000	1.000000	3.625000
7.000000	1.000000	-1.000000	0.000000	20.000000	45.000000	270.000000	4.000000	0.000000	0.000000	0.000000	1.000000	0.860000
7.000000	1.000000	-1.000000	0.000000	20.000000	45.000000	270.000000	6.000000	0.000000	0.000000	0.000000	1.000000	1.688000
7.000000	1.000000	1.000000	1.000000	40.000000	45.000000	270.000000	4.000000	45.000000	270.000000	4.000000	1.000000	6.687000
7.000000	1.000000	0.000000	1.000000	20.000000	45.000000	270.000000	6.000000	45.000000	270.000000	4.000000	1.000000	4.422000
7.000000	1.000000	1.000000	1.000000	20.000000	45.000000	270.000000	6.000000	45.000000	270.000000	6.000000	0.000000	2.297000
7.000000	1.000000	-1.000000	0.000000	40.000000	45.000000	270.000000	6.000000	0.000000	0.000000	0.000000	1.000000	0.922000
7.000000	1.000000	1.000000	1.000000	40.000000	45.000000	270.000000	6.000000	45.000000	270.000000	6.000000	0.000000	12.031000
7.000000	1.000000	0.000000	1.000000	40.000000	45.000000	270.000000	6.000000	45.000000	270.000000	4.000000	1.000000	0.734000
7.000000	1.000000	-1.000000	0.000000	20.000000	45.000000	270.000000	4.000000	0.000000	0.000000	0.000000	1.000000	1.703000
7.000000	1.000000	0.000000	1.000000	40.000000	45.000000	270.000000	4.000000	45.000000	270.000000	6.000000	1.000000	1.078000
7.000000	1.000000	-1.000000	0.000000	40.000000	45.000000	270.000000	4.000000	0.000000	0.000000	0.000000	1.000000	1.938000
7.000000	1.000000	-1.000000	0.000000	20.000000	45.000000	270.000000	4.000000	0.000000	0.000000	0.000000	1.000000	1.453000
7.000000	1.000000	1.000000	1.000000	20.000000	45.000000	270.000000	4.000000	45.000000	270.000000	4.000000	0.000000	4.688000
7.000000	1.000000	1.000000	1.000000	40.000000	45.000000	270.000000	6.000000	45.000000	270.000000	6.000000	1.000000	6.563000
7.000000	1.000000	1.000000	1.000000	40.000000	45.000000	270.000000	6.000000	45.000000	270.000000	6.000000	0.000000	6.531000
7.000000	1.000000	0.000000	1.000000	20.000000	45.000000	270.000000	4.000000	45.000000	270.000000	6.000000	1.000000	2.094000
7.000000	1.000000	0.000000	1.000000	40.000000	45.000000	270.000000	4.000000	45.000000	270.000000	6.000000	1.000000	1.187000
7.000000	1.000000	0.000000	1.000000	40.000000	45.000000	270.000000	6.000000	45.000000	270.000000	4.000000	1.000000	0.953000
7.000000	1.000000	0.000000	1.000000	20.000000	45.000000	270.000000	6.000000	45.000000	270.000000	4.000000	1.000000	1.734000
7.000000	1.000000	-1.000000	0.000000	40.000000	45.000000	270.000000	4.000000	0.000000	0.000000	0.000000	0.000000	5.625000
7.000000	1.000000	1.000000	1.000000	20.000000	45.000000	270.000000	4.000000	45.000000	270.000000	4.000000	1.000000	9.360000
7.000000	1.000000	0.000000	1.000000	40.000000	45.000000	270.000000	4.000000	45.000000	270.000000	6.000000	0.000000	6.125000
7.000000	1.000000	1.000000	1.000000	20.000000	45.000000	270.000000	6.000000	45.000000	270.000000	6.000000	0.000000	5.593000
7.000000	1.000000	1.000000	1.000000	20.000000	45.000000	270.000000	4.000000	45.000000	270.000000	4.000000	0.000000	9.093000
7.000000	1.000000	0.000000	1.000000	40.000000	45.000000	270.000000	6.000000	45.000000	270.000000	4.000000	1.000000	3.093000
7.000000	1.000000	0.000000	1.000000	40.000000	45.000000	270.000000	6.000000	45.000000	270.000000	4.000000	1.000000	0.828000
7.000000	1.000000	1.000000	1.000000	20.000000	45.000000	270.000000	4.000000	45.000000	270.000000	4.000000	0.000000	3.563000
7.000000	1.000000	-1.000000	0.000000	20.000000	45.000000	270.000000	4.000000	0.000000	0.000000	0.000000	1.000000	1.657000
7.000000	1.000000	0.000000	1.000000	20.000000	45.000000	270.000000	6.000000	45.000000	270.000000	4.000000	1.000000	1.109000
7.000000	1.000000	-1.000000	0.000000	40.000000	45.000000	270.000000	6.000000	0.000000	0.000000	0.000000	1.000000	0.938000
7.000000	1.000000	1.000000	1.000000	20.000000	45.000000	270.000000	6.000000	45.000000	270.000000	6.000000	1.000000	6.891000
7.000000	1.000000	1.000000	1.000000	40.000000	45.000000	270.000000	6.000000	45.000000	270.000000	6.000000	1.000000	2.860000
7.000000	1.000000	0.000000	1.000000	40.000000	45.000000	270.000000	4.000000	45.000000	270.000000	6.000000	0.000000	1.000000
7.000000	1.000000	0.000000	1.000000	20.000000	45.000000	270.000000	4.000000	45.000000	270.000000	6.000000	1.000000	1.031000
7.000000	1.000000	-1.000000	0.000000	20.000000	45.000000	270.000000	6.000000	0.000000	0.000000	0.000000	1.000000	0.734000
7.000000	1.000000	-1.000000	0.000000	40.000000	45.000000	270.000000	6.000000	0.000000	0.000000	0.000000	1.000000	0.844000
7.000000	1.000000	0.000000	1.000000	20.000000	45.000000	270.000000	4.000000	45.000000	270.000000	6.000000	1.000000	0.875000
7.000000	1.000000	-1.000000	0.000000	40.000000	45.000000	270.000000	4.000000	0.000000	0.000000	0.000000	1.000000	1.625000
7.000000	1.000000	0.000000	1.000000	20.000000	45.000000	270.000000	6.000000	45.000000	270.000000	4.000000	1.000000	1.094000
7.000000	1.000000	-1.000000	0.000000	20.000000	45.000000	270.000000	6.000000	0.000000	0.000000	0.000000	0.000000	0.844000
7.000000	1.000000	-1.000000	0.000000	20.000000	45.000000	270.000000	6.000000	0.000000	0.000000	0.000000	1.000000	0.672000
7.000000	1.000000	-1.000000	0.000000	20.000000	45.000000	270.000000	4.000000	0.000000	0.000000	0.000000	1.000000	0.844000
7.000000	1.000000	0.000000	1.000000	40.000000	45.000000	270.000000	6.000000	45.000000	270.000000	4.000000	1.000000	1.375000
7.000000	1.000000	0.000000	1.000000	20.000000	45.000000	270.000000	4.000000	45.000000	270.000000	6.000000	1.000000	1.000000
7.000000	1.000000	1.000000	1.000000	40.000000	45.000000	270.000000	4.000000	45.000000	270.000000	4.000000	0.000000	9.406000
7.000000	1.000000	0.000000	1.000000	40.000000	45.000000	270.000000	4.000000	45.000000	270.000000	6.000000	1.000000	2.922000
7.000000	1.000000	1.000000	1.000000	40.000000	45.000000	270.000000	4.000000	45.000000	270.000000	4.000000	0.000000	14.422000
7.000000	1.000000	1.000000	1.000000	20.000000	45.000000	270.000000	6.000000	45.000000	270.000000	6.000000	1.000000	4.563000
7.000000	2.000000	-1.000000	0.000000	40.000000	45.000000	270.000000	4.000000	0.000000	0.000000	0.000000	1.000000	0.859000
7.000000	2.000000	0.000000	1.000000	40.000000	45.000000	270.000000	6.000000	45.000000	270.000000	4.000000	1.000000	2.172000
7.000000	2.000000	0.000000	1.000000	20.000000	45.000000	270.000000	4.000000	45.000000	270.000000	6.000000	1.000000	0.922000
7.000000	2.000000	-1.000000	0.000000	40.000000	45.000000	270.000000	4.000000	0.000000	0.000000	0.000000	1.000000	0.891000
7.000000	2.000000	1.000000	1.000000	20.000000	45.000000	270.000000	6.000000	45.000000	270.000000	6.000000	1.000000	4.266000
7.000000	2.000000	-1.000000	0.000000	40.000000	45.000000	270.000000	4.000000	0.000000	0.000000	0.000000	1.000000	1.141000
7.000000	2.000000	-1.000000	0.000000	20.000000	45.000000	270.000000	4.000000	0.000000	0.000000	0.000000	1.000000	1.063000
7.000000	2.000000	1.000000	1.000000	40.000000	45.000000	270.000000	6.000000	45.000000	270.000000	6.000000	0.000000	9.078000
7.000000	2.000000	1.000000	1.000000	40.000000	45.000000	270.000000	4.000000	45.000000	270.000000	4.000000	0.000000	2.875000
7.000000	2.000000	0.000000	1.000000	20.000000	45.000000	270.000000	6.000000	45.000000	270.000000	4.000000	1.000000	0.672000
7.000000	2.000000	1.000000	1.000000	20.000000	45.000000	270.000000	4.000000	45.000000	270.000000	4.000000	1.000000	11.750000
7.000000	2.000000	-1.000000	0.000000	40.000000	45.000000	270.000000	6.000000	0.000000	0.000000	0.000000	1.000000	0.859000
7.000000	2.000000	1.000000	1.000000	20.000000	45.000000	270.000000	6.000000	45.000000	270.000000	6.000000	1.000000	4.734000
7.000000	2.000000	1.000000	1.000000	20.000000	45.000000	270.000000	6.000000	45.000000	270.000000	6.000000	0.000000	3.656000
7.000000	2.000000	-1.000000	0.000000	40.000000	45.000000	270.000000	6.000000	0.000000	0.000000	0.000000	1.000000	0.813000
7.000000	2.000000	0.000000	1.000000	40.000000	45.000000	270.000000	4.000000	45.000000	270.000000	6.000000	1.000000	0.922000
7.000000	2.000000	1.000000	1.000000	40.000000	45.000000	270.000000	6.000000	45.000000	270.000000	6.000000	0.000000	8.640000
7.000000	2.000000	1.000000	1.000000	40.000000	45.000000	270.000000	6.000000	45.000000	270.000000	6.000000	0.000000	11.421000
7.000000	2.000000	1.000000	1.000000	40.000000	45.000000	270.000000	4.000000	45.000000	270.000000	4.000000	0.000000	16.640000
7.000000	2.000000	1.000000	1.000000	20.000000	45.000000	270.000000	4.000000	45.000000	270.000000	4.000000	1.000000	4.281000
7.000000	2.000000	-1.000000	0.000000	20.000000	45.000000	270.000000	4.000000	0.000000	0.000000	0.000000	1.000000	0.812000
7.000000	2.000000	1.000000	1.000000	40.000000	45.000000	270.000000	6.000000	45.000000	270.000000	6.000000	0.000000	8.359000
7.000000	2.000000	-1.000000	0.000000	40.000000	45.000000	270.000000	6.000000	0.000000	0.000000	0.000000	1.000000	0.641000
7.000000	2.000000	0.000000	1.000000	20.000000	45.000000	270.000000	6.000000	45.000000	270.000000	4.000000	1.000000	2.938000
7.000000	2.000000	0.000000	1.000000	40.000000	45.000000	270.000000	6.000000	45.000000	270.000000	4.000000	0.000000	0.859000
7.000000	2.000000	1.000000	1.000000	20.000000	45.000000	270.000000	4.000000	45.000000	270.000000	4.000000	1.000000	5.594000
7.000000	2.000000	1.000000	1.000000	40.000000	45.000000	270.000000	6.000000	45.000000	270.000000	6.000000	0.000000	8.765000
7.000000	2.000000	1.000000	1.000000	40.000000	45.000000	270.000000	6.000000	45.000000	270.000000	6.000000	1.000000	5.266000
7.000000	2.000000	1.000000	1.000000	40.000000	45.000000	270.000000	6.000000	45.000000	270.000000	6.000000	1.000000	3.109000
7.000000	2.000000	0.000000	1.000000	20.000000	45.000000	270.000000	4.000000	45.000000	270.000000	6.000000	1.000000	1.000000
7.000000	2.000000	-1.000000	0.000000	20.000000	45.000000	270.000000	6.000000	0.000000	0.000000	0.000000	1.000000	0.625000
7.000000	2.000000	-1.000000	0.000000	40.000000	45.000000	270.000000	6.000000	0.000000	0.000000	0.000000	1.000000	2.000000
7.000000	2.000000	1.000000	1.000000	40.000000	45.000000	270.000000	4.000000	45.000000	270.000000	4.000000	0.000000	2.657000
7.000000	2.000000	0.000000	1.000000	40.000000	45.000000	270.000000	6.000000	45.000000	270.000000	4.000000	1.000000	1.265000
7.000000	2.000000	-1.000000	0.000000	20.000000	45.000000	270.000000	6.000000	0.000000	0.000000	0.000000	1.000000	0.828000
7.000000	2.000000	0.000000	1.000000	20.000000	45.000000	270.000000	4.000000	45.000000	270.000000	6.000000	1.000000	1.609000
7.000000	2.000000	-1.000000	0.000000	20.000000	45.000000	270.000000	4.000000	0.000000	0.000000	0.000000	1.000000	0.594000
7.000000	2.000000	-1.000000	0.000000	20.000000	45.000000	270.000000	4.000000	0.000000	0.000000	0.000000	0.000000	0.984000
7.000000	2.000000	0.000000	1.000000	20.000000	45.000000	270.000000	6.000000	45.000000	270.000000	4.000000	1.000000	1.938000
7.000000	2.000000	1.000000	1.000000	40.000000	45.000000	270.000000	4.000000	45.000000	270.000000	4.000000	0.000000	4.765000
7.000000	2.000000	0.000000	1.000000	40.000000	45.000000	270.000000	6.000000	45.000000	270.000000	4.000000	1.000000	1.016000
7.000000	2.000000	-1.000000	0.000000	20.000000	45.000000	270.000000	6.000000	0.000000	0.000000	0.000000	0.000000	0.688000
7.000000	2.000000	1.000000	1.000000	40.000000	45.000000	270.000000	4.000000	45.000000	270.000000	4.000000	1.000000	6.203000
7.000000	2.000000	1.000000	1.000000	40.000000	45.000000	270.000000	4.000000	45.000000	270.000000	4.000000	0.000000	10.031000
7.000000	2.000000	0.000000	1.000000	40.000000	45.000000	270.000000	6.000000	45.000000	270.000000	4.000000	1.000000	2.109000
7.000000	2.000000	0.000000	1.000000	40.000000	45.000000	270.000000	6.000000	45.000000	270.000000	4.000000	1.000000	0.906000
7.000000	2.000000	1.000000	1.000000	20.000000	45.000000	270.000000	6.000000	45.000000	270.000000	6.000000	1.000000	7.125000
7.000000	2.000000	-1.000000	0.000000	20.000000	45.000000	270.000000	4.000000	0.000000	0.000000	0.000000	1.000000	0.593000
7.000000	2.000000	0.000000	1.000000	40.000000	45.000000	270.000000	4.000000	45.000000	270.000000	6.000000	1.000000	1.453000
7.000000	2.000000	-1.000000	0.000000	20.000000	45.000000	270.000000	6.000000	0.000000	0.000000	0.000000	1.000000	0.937000
7.000000	2.000000	0.000000	1.000000	20.000000	45.000000	270.000000	6.000000	45.000000	270.000000	4.000000	1.000000	0.968000
7.000000	2.000000	-1.000000	0.000000	20.000000	45.000000	270.000000	4.000000	0.000000	0.000000	0.000000	1.000000	0.656000
7.000000	2.000000	1.000000	1.000000	40.000000	45.000000	270.000000	4.000000	45.000000	270.000000	4.000000	0.000000	5.297000
7.000000	2.000000	-1.000000	0.000000	40.000000	45.000000	270.000000	6.000000	0.000000	0.000000	0.000000	1.000000	0.859000
7.000000	2.000000	-1.000000	0.000000	40.000000	45.000000	270.000000	6.000000	0.000000	0.000000	0.000000	1.000000	0.891000
7.000000	2.000000	0.000000	1.000000	40.000000	45.000000	270.000000	4.000000	45.000000	270.000000	6.000000	1.000000	0.968000
7.000000	2.000000	1.000000	1.000000	20.000000	45.000000	270.000000	6.000000	45.000000	270.000000	6.000000	1.000000	4.734000
7.000000	2.000000	0.000000	1.000000	20.000000	45.000000	270.000000	6.000000	45.000000	270.000000	4.000000	1.000000	0.766000
7.000000	2.000000	-1.000000	0.000000	20.000000	45.000000	270.000000	4.000000	0.000000	0.000000	0.000000	1.000000	1.016000
7.000000	2.000000	-1.000000	0.000000	20.000000	45.000000	270.000000	6.000000	0.000000	0.000000	0.000000	1.000000	1.422000
7.000000	2.000000	0.000000	1.000000	20.000000	45.000000	270.000000	4.000000	45.000000	270.000000	6.000000	1.000000	1.547000
7.000000	2.000000	0.000000	1.000000	20.000000	45.000000	270.000000	4.000000	45.000000	270.000000	6.000000	1.000000	1.062000
7.000000	2.000000	-1.000000	0.000000	40.000000	45.000000	270.000000	6.000000	0.000000	0.000000	0.000000	1.000000	0.813000
7.000000	2.000000	0.000000	1.000000	20.000000	45.000000	270.000000	4.000000	45.000000	270.000000	6.000000	1.000000	1.578000
7.000000	2.000000	-1.000000	0.000000	40.000000	45.000000	270.000000	4.000000	0.000000	0.000000	0.000000	1.000000	0.703000
7.000000	2.000000	1.000000	1.000000	20.000000	45.000000	270.000000	4.000000	45.000000	270.000000	4.000000	0.000000	7.562000
7.000000	2.000000	0.000000	1.000000	40.000000	45.000000	270.000000	4.000000	45.000000	270.000000	6.000000	1.000000	0.735000
7.000000	2.000000	0.000000	1.000000	40.000000	45.000000	270.000000	4.000000	45.000000	270.000000	6.000000	1.000000	1.625000
7.000000	2.000000	1.000000	1.000000	20.000000	45.000000	270.000000	6.000000	45.000000	270.000000	6.000000	0.000000	2.328000
7.000000	2.000000	1.000000	1.000000	20.000000	45.000000	270.000000	4.000000	45.000000	270.000000	4.000000	0.000000	4.640000
7.000000	2.000000	-1.000000	0.000000	40.000000	45.000000	270.000000	6.000000	0.000000	0.000000	0.000000	1.000000	1.062000
7.000000	2.000000	1.000000	1.000000	40.000000	45.000000	270.000000	4.000000	45.000000	270.000000	4.000000	0.000000	7.657000
7.000000	2.000000	1.000000	1.000000	40.000000	45.000000	270.000000	4.000000	45.000000	270.000000	4.000000	1.000000	7.422000
7.000000	2.000000	-1.000000	0.000000	40.000000	45.000000	270.000000	4.000000	0.000000	0.000000	0.000000	1.000000	1.000000
7.000000	2.000000	-1.000000	0.000000	40.000000	45.000000	270.000000	6.000000	0.000000	0.000000	0.000000	1.000000	1.422000
7.000000	2.000000	0.000000	1.000000	20.000000	45.000000	270.000000	6.000000	45.000000	270.000000	4.000000	1.000000	0.718000
7.000000	2.000000	0.000000	1.000000	40.000000	45.000000	270.000000	6.000000	45.000000	270.000000	4.000000	1.000000	1.328000
7.000000	2.000000	-1.000000	0.000000	40.000000	45.000000	270.000000	4.000000	0.000000	0.000000	0.000000	1.000000	1.454000
7.000000	2.000000	0.000000	1.000000	40.000000	45.000000	270.000000	4.000000	45.000000	270.000000	6.000000	1.000000	0.875000
7.000000	2.000000	1.000000	1.000000	20.000000	45.000000	270.000000	6.000000	45.000000	270.000000	6.000000	1.000000	3.453000
7.000000	2.000000	-1.000000	0.000000	20.000000	45.000000	270.000000	6.000000	0.000000	0.000000	0.000000	1.000000	0.625000
7.000000	2.000000	0.000000	1.000000	20.000000	45.000000	270.000000	4.000000	45.000000	270.000000	6.000000	1.000000	0.687000
7.000000	2.000000	1.000000	1.000000	20.000000	45.000000	270.000000	6.000000	45.000000	270.000000	6.000000	1.000000	3.891000
7.000000	2.000000	0.000000	1.000000	20.000000	45.000000	270.000000	6.000000	45.000000	270.000000	4.000000	1.000000	0.937000
7.000000	2.000000	0.000000	1.000000	40.000000	45.000000	270.000000	4.000000	45.000000	270.000000	6.000000	1.000000	1.640000
7.000000	2.000000	0.000000	1.000000	20.000000	45.000000	270.000000	6.000000	45.000000	270.000000	4.000000	1.000000	1.109000
7.000000	2.000000	1.000000	1.000000	20.000000	45.000000	270.000000	6.000000	45.000000	270.000000	6.000000	1.000000	4.469000
7.000000	2.000000	1.000000	1.000000	40.000000	45.000000	270.000000	6.000000	45.000000	270.000000	6.000000	1.000000	4.296000
7.000000	2.000000	-1.000000	0.000000	40.000000	45.000000	270.000000	4.000000	0.000000	0.000000	0.000000	1.000000	0.734000
7.000000	2.000000	-1.000000	0.000000	20.000000	45.000000	270.000000	6.000000	0.000000	0.000000	0.000000	1.000000	0.781000
7.000000	2.000000	-1.000000	0.000000	40.000000	45.000000	270.000000	4.000000	0.000000	0.000000	0.000000	0.000000	0.984000
7.000000	2.000000	-1.000000	0.000000	20.000000	45.000000	270.000000	4.000000	0.000000	0.000000	0.000000	1.000000	0.781000
7.000000	2.000000	0.000000	1.000000	40.000000	45.000000	270.000000	4.000000	45.000000	270.000000	6.000000	1.000000	1.219000
7.000000	2.000000	0.000000	1.000000	40.000000	45.000000	270.000000	6.000000	45.000000	270.000000	4.000000	1.000000	1.219000
7.000000	2.000000	0.000000	1.000000	40.000000	45.000000	270.000000	4.000000	45.000000	270.000000	6.000000	1.000000	2.937000
7.000000	2.000000	0.000000	1.000000	40.000000	45.000000	270.000000	6.000000	45.000000	270.000000	4.000000	1.000000	1.390000
7.000000	2.000000	1.000000	1.000000	40.000000	45.000000	270.000000	6.000000	45.000000	270.000000	6.000000	1.000000	8.000000
7.000000	2.000000	-1.000000	0.000000	40.000000	45.000000	270.000000	6.000000	0.000000	0.000000	0.000000	1.000000	2.109000
7.000000	2.000000	1.000000	1.000000	20.000000	45.000000	270.000000	4.000000	45.000000	270.000000	4.000000	1.000000	2.235000
7.000000	2.000000	1.000000	1.000000	40.000000	45.000000	270.000000	4.000000	45.000000	270.000000	4.000000	1.000000	5.531000
7.000000	2.000000	0.000000	1.000000	40.000000	45.000000	270.000000	6.000000	45.000000	270.000000	4.000000	1.000000	1.172000
7.000000	2.000000	-1.000000	0.000000	20.000000	45.000000	270.000000	6.000000	0.000000	0.000000	0.000000	0.000000	1.000000
7.000000	2.000000	-1.000000	0.000000	40.000000	45.000000	270.000000	4.000000	0.000000	0.000000	0.000000	1.000000	0.875000
7.000000	2.000000	0.000000	1.000000	20.000000	45.000000	270.000000	6.000000	45.000000	270.000000	4.000000	1.000000	1.797000
7.000000	2.000000	-1.000000	0.000000	20.000000	45.000000	270.000000	4.000000	0.000000	0.000000	0.000000	1.000000	0.985000
7.000000	2.000000	0.000000	1.000000	20.000000	45.000000	270.000000	6.000000	45.000000	270.000000	4.000000	1.000000	1.156000
7.000000	2.000000	0.000000	1.000000	20.000000	45.000000	270.000000	4.000000	45.000000	270.000000	6.000000	1.000000	1.344000
7.000000	2.000000	0.000000	1.000000	20.000000	45.000000	270.000000	4.000000	45.000000	270.000000	6.000000	1.000000	2.516000
7.000000	2.000000	-1.000000	0.000000	20.000000	45.000000	270.000000	6.000000	0.000000	0.000000	0.000000	1.000000	1.016000
7.000000	2.000000	1.000000	1.000000	20.000000	45.000000	270.000000	4.000000	45.000000	270.000000	4.000000	1.000000	3.265000
7.000000	2.000000	-1.000000	0.000000	20.000000	45.000000	270.000000	4.000000	0.000000	0.000000	0.000000	1.000000	0.843000
7.000000	2.000000	1.000000	1.000000	20.000000	45.000000	270.000000	4.000000	45.000000	270.000000	4.000000	1.000000	11.171000
7.000000	2.000000	1.000000	1.000000	40.000000	45.000000	270.000000	6.000000	45.000000	270.000000	6.000000	1.000000	5.532000
7.000000	2.000000	-1.000000	0.000000	20.000000	45.000000	270.000000	6.000000	0.000000	0.000000	0.000000	1.000000	0.609000
7.000000	2.000000	1.000000	1.000000	20.000000	45.000000	270.000000	4.000000	45.000000	270.000000	4.000000	1.000000	11.078000
7.000000	2.000000	0.000000	1.000000	20.000000	45.000000	270.000000	4.000000	45.000000	270.000000	6.000000	1.000000	0.859000
7.000000	2.000000	1.000000	1.000000	20.000000	45.000000	270.000000	6.000000	45.000000	270.000000	6.000000	1.000000	3.672000
7.000000	2.000000	1.000000	1.000000	20.000000	45.000000	270.000000	4.000000	45.000000	270.000000	4.000000	0.000000	10.250000
7.000000	2.000000	0.000000	1.000000	40.000000	45.000000	270.000000	4.000000	45.000000	270.000000	6.000000	1.000000	0.860000
7.000000	2.000000	-1.000000	0.000000	40.000000	45.000000	270.000000	4.000000	0.000000	0.000000	0.000000	1.000000	0.938000
9.000000	1.000000	1.000000	1.000000	40.000000	45.000000	270.000000	4.000000	45.000000	270.000000	4.000000	0.000000	1.719000
9.000000	1.000000	0.000000	1.000000	40.000000	45.000000	270.000000	4.000000	45.000000	270.000000	6.000000	1.000000	3.672000
9.000000	1.000000	-1.000000	0.000000	20.000000	45.000000	270.000000	6.000000	0.000000	0.000000	0.000000	1.000000	3.703000
9.000000	1.000000	0.000000	1.000000	20.000000	45.000000	270.000000	6.000000	45.000000	270.000000	4.000000	1.000000	2.219000
9.000000	1.000000	1.000000	1.000000	40.000000	45.000000	270.000000	4.000000	45.000000	270.000000	4.000000	1.000000	21.000000
9.000000	1.000000	0.000000	1.000000	40.000000	45.000000	270.000000	6.000000	45.000000	270.000000	4.000000	0.000000	8.141000
9.000000	1.000000	1.000000	1.000000	40.000000	45.000000	270.000000	4.000000	45.000000	270.000000	4.000000	1.000000	22.547000
9.000000	1.000000	1.000000	1.000000	20.000000	45.000000	270.000000	6.000000	45.000000	270.000000	6.000000	1.000000	22.594000
9.000000	1.000000	0.000000	1.000000	20.000000	45.000000	270.000000	6.000000	45.000000	270.000000	4.000000	1.000000	1.953000
9.000000	1.000000	1.000000	1.000000	40.000000	45.000000	270.000000	6.000000	45.000000	270.000000	6.000000	1.000000	24.015000
9.000000	1.000000	0.000000	1.000000	40.000000	45.000000	270.000000	4.000000	45.000000	270.000000	6.000000	1.000000	3.422000
9.000000	1.000000	1.000000	1.000000	40.000000	45.000000	270.000000	4.000000	45.000000	270.000000	4.000000	1.000000	8.812000
9.000000	1.000000	1.000000	1.000000	20.000000	45.000000	270.000000	4.000000	45.000000	270.000000	4.000000	1.000000	11.890000
9.000000	1.000000	0.000000	1.000000	40.000000	45.000000	270.000000	4.000000	45.000000	270.000000	6.000000	1.000000	1.485000
9.000000	1.000000	-1.000000	0.000000	40.000000	45.000000	270.000000	6.000000	0.000000	0.000000	0.000000	1.000000	2.891000
9.000000	1.000000	1.000000	1.000000	20.000000	45.000000	270.000000	4.000000	45.000000	270.000000	4.000000	1.000000	4.187000
9.000000	1.000000	0.000000	1.000000	40.000000	45.000000	270.000000	6.000000	45.000000	270.000000	4.000000	1.000000	2.375000
9.000000	1.000000	-1.000000	0.000000	40.000000	45.000000	270.000000	6.000000	0.000000	0.000000	0.000000	1.000000	9.890000
9.000000	1.000000	-1.000000	0.000000	40.000000	45.000000	270.000000	4.000000	0.000000	0.000000	0.000000	1.000000	2.578000
9.000000	1.000000	0.000000	1.000000	40.000000	45.000000	270.000000	6.000000	45.000000	270.000000	4.000000	1.000000	2.375000
9.000000	1.000000	1.000000	1.000000	40.000000	45.000000	270.000000	4.000000	45.000000	270.000000	4.000000	1.000000	13.172000
9.000000	1.000000	-1.000000	0.000000	20.000000	45.000000	270.000000	6.000000	0.000000	0.000000	0.000000	1.000000	1.344000
9.000000	1.000000	-1.000000	0.000000	40.000000	45.000000	270.000000	6.000000	0.000000	0.000000	0.000000	1.000000	2.359000
9.000000	1.000000	0.000000	1.000000	20.000000	45.000000	270.000000	4.000000	45.000000	270.000000	6.000000	1.000000	2.437000
9.000000	1.000000	0.000000	1.000000	40.000000	45.000000	270.000000	6.000000	45.000000	270.000000	4.000000	0.000000	4.625000
9.000000	1.000000	-1.000000	0.000000	20.000000	45.000000	270.000000	4.000000	0.000000	0.000000	0.000000	1.000000	1.922000
9.000000	1.000000	1.000000	1.000000	20.000000	45.000000	270.000000	4.000000	45.000000	270.000000	4.000000	1.000000	13.234000
9.000000	1.000000	-1.000000	0.000000	40.000000	45.000000	270.000000	6.000000	0.000000	0.000000	0.000000	1.000000	1.531000
9.000000	1.000000	-1.000000	0.000000	40.000000	45.000000	270.000000	4.000000	0.000000	0.000000	0.000000	1.000000	2.906000
9.000000	1.000000	0.000000	1.000000	20.000000	45.000000	270.000000	6.000000	45.000000	270.000000	4.000000	1.000000	2.890000
9.000000	1.000000	-1.000000	0.000000	20.000000	45.000000	270.000000	4.000000	0.000000	0.000000	0.000000	1.000000	1.609000
9.000000	1.000000	0.000000	1.000000	20.000000	45.000000	270.000000	4.000000	45.000000	270.000000	6.000000	1.000000	2.953000
9.000000	1.000000	0.000000	1.000000	20.000000	45.000000	270.000000	6.000000	45.000000	270.000000	4.000000	1.000000	5.859000
9.000000	1.000000	-1.000000	0.000000	20.000000	45.000000	270.000000	6.000000	0.000000	0.000000	0.000000	1.000000	0.719000
9.000000	1.000000	-1.000000	0.000000	40.000000	45.000000	270.000000	6.000000	0.000000	0.000000	0.000000	1.000000	2.093000
9.000000	1.000000	-1.000000	0.000000	20.000000	45.000000	270.000000	4.000000	0.000000	0.000000	0.000000	1.000000	4.907000
9.000000	1.000000	0.000000	1.000000	20.000000	45.000000	270.000000	4.000000	45.000000	270.000000	6.000000	1.000000	0.954000
9.000000	1.000000	1.000000	1.000000	40.000000	45.000000	270.000000	4.000000	45.000000	270.000000	4.000000	1.000000	4.328000
9.000000	1.000000	1.000000	1.000000	20.000000	45.000000	270.000000	6.000000	45.000000	270.000000	6.000000	0.000000	5.656000
9.000000	1.000000	-1.000000	0.000000	40.000000	45.000000	270.000000	6.000000	0.000000	0.000000	0.000000	1.000000	5.797000
9.000000	1.000000	1.000000	1.000000	20.000000	45.000000	270.000000	6.000000	45.000000	270.000000	6.000000	1.000000	7.891000
9.000000	1.000000	0.000000	1.000000	40.000000	45.000000	270.000000	4.000000	45.000000	270.000000	6.000000	1.000000	2.203000
9.000000	1.000000	0.000000	1.000000	40.000000	45.000000	270.000000	4.000000	45.000000	270.000000	6.000000	1.000000	2.781000
9.000000	1.000000	1.000000	1.000000	40.000000	45.000000	270.000000	4.000000	45.000000	270.000000	4.000000	1.000000	2.812000
9.000000	1.000000	1.000000	1.000000	40.000000	45.000000	270.000000	6.000000	45.000000	270.000000	6.000000	1.000000	6.734000
9.000000	1.000000	-1.000000	0.000000	20.000000	45.000000	270.000000	4.000000	0.000000	0.000000	0.000000	1.000000	2.750000
9.000000	1.000000	1.000000	1.000000	40.000000	45.000000	270.000000	4.000000	45.000000	270.000000	4.000000	1.000000	8.891000
9.000000	1.000000	0.000000	1.000000	40.000000	45.000000	270.000000	4.000000	45.000000	270.000000	6.000000	1.000000	1.954000
9.000000	1.000000	-1.000000	0.000000	20.000000	45.000000	270.000000	4.000000	0.000000	0.000000	0.000000	1.000000	1.015000
9.000000	1.000000	0.000000	1.000000	40.000000	45.000000	270.000000	4.000000	45.000000	270.000000	6.000000	1.000000	1.171000
9.000000	1.000000	1.000000	1.000000	20.000000	45.000000	270.000000	6.000000	45.000000	270.000000	6.000000	1.000000	4.953000
9.000000	1.000000	-1.000000	0.000000	40.000000	45.000000	270.000000	4.000000	0.000000	0.000000	0.000000	1.000000	1.203000
9.000000	1.000000	-1.000000	0.000000	20.000000	45.000000	270.000000	4.000000	0.000000	0.000000	0.000000	0.000000	3.484000
9.000000	1.000000	0.000000	1.000000	40.000000	45.000000	270.000000	6.000000	45.000000	270.000000	4.000000	1.000000	1.344000
9.000000	1.000000	-1.000000	0.000000	40.000000	45.000000	270.000000	4.000000	0.000000	0.000000	0.000000	1.000000	2.250000
9.000000	1.000000	0.000000	1.000000	20.000000	45.000000	270.000000	4.000000	45.000000	270.000000	6.000000	1.000000	1.109000
9.000000	1.000000	-1.000000	0.000000	20.000000	45.000000	270.000000	4.000000	0.000000	0.000000	0.000000	1.000000	1.485000
9.000000	1.000000	-1.000000	0.000000	40.000000	45.000000	270.000000	6.000000	0.000000	0.000000	0.000000	1.000000	1.391000
9.000000	1.000000	1.000000	1.000000	20.000000	45.000000	270.000000	4.000000	45.000000	270.000000	4.000000	1.000000	2.329000
9.000000	1.000000	0.000000	1.000000	20.000000	45.000000	270.000000	4.000000	45.000000	270.000000	6.000000	1.000000	0.984000
9.000000	1.000000	1.000000	1.000000	40.000000	45.000000	270.000000	6.000000	45.000000	270.000000	6.000000	1.000000	4.985000
9.000000	1.000000	1.000000	1.000000	20.000000	45.000000	270.000000	4.000000	45.000000	270.000000	4.000000	1.000000	2.718000
9.000000	1.000000	0.000000	1.000000	20.000000	45.000000	270.000000	6.000000	45.000000	270.000000	4.000000	1.000000	2.594000
9.000000	1.000000	1.000000	1.000000	20.000000	45.000000	270.000000	6.000000	45.000000	270.000000	6.000000	1.000000	3.328000
9.000000	1.000000	-1.000000	0.000000	20.000000	45.000000	270.000000	4.000000	0.000000	0.000000	0.000000	1.000000	6.109000
9.000000	1.000000	1.000000	1.000000	20.000000	45.000000	270.000000	6.000000	45.000000	270.000000	6.000000	1.000000	5.797000
9.000000	1.000000	-1.000000	0.000000	40.000000	45.000000	270.000000	4.000000	0.000000	0.000000	0.000000	1.000000	1.954000
9.000000	1.000000	0.000000	1.000000	40.000000	45.000000	270.000000	6.000000	45.000000	270.000000	4.000000	1.000000	0.890000
9.000000	1.000000	1.000000	1.000000	20.000000	45.000000	270.000000	4.000000	45.000000	270.000000	4.000000	1.000000	3.140000
9.000000	1.000000	1.000000	1.000000	20.000000	45.000000	270.000000	4.000000	45.000000	270.000000	4.000000	1.000000	1.421000
9.000000	1.000000	-1.000000	0.000000	40.000000	45.000000	270.000000	4.000000	0.000000	0.000000	0.000000	1.000000	2.719000
9.000000	1.000000	-1.000000	0.000000	20.000000	45.000000	270.000000	6.000000	0.000000	0.000000	0.000000	1.000000	3.797000
9.000000	1.000000	0.000000	1.000000	20.000000	45.000000	270.000000	6.000000	45.000000	270.000000	4.000000	1.000000	5.547000
9.000000	1.000000	1.000000	1.000000	40.000000	45.000000	270.000000	6.000000	45.000000	270.000000	6.000000	1.000000	5.875000
9.000000	1.000000	1.000000	1.000000	40.000000	45.000000	270.000000	4.000000	45.000000	270.000000	4.000000	1.000000	8.047000
9.000000	1.000000	-1.000000	0.000000	20.000000	45.000000	270.000000	6.000000	0.000000	0.000000	0.000000	1.000000	1.187000
9.000000	1.000000	0.000000	1.000000	40.000000	45.000000	270.000000	6.000000	45.000000	270.000000	4.000000	1.000000	1.234000
9.000000	1.000000	0.000000	1.000000	40.000000	45.000000	270.000000	4.000000	45.000000	270.000000	6.000000	1.000000	0.906000
9.000000	1.000000	1.000000	1.000000	40.000000	45.000000	270.000000	6.000000	45.000000	270.000000	6.000000	1.000000	5.062000
9.000000	1.000000	1.000000	1.000000	20.000000	45.000000	270.000000	4.000000	45.000000	270.000000	4.000000	1.000000	2.797000
9.000000	1.000000	-1.000000	0.000000	20.000000	45.000000	270.000000	6.000000	0.000000	0.000000	0.000000	0.000000	0.859000
9.000000	1.000000	1.000000	1.000000	40.000000	45.000000	270.000000	6.000000	45.000000	270.000000	6.000000	1.000000	7.890000
9.000000	1.000000	-1.000000	0.000000	20.000000	45.000000	270.000000	6.000000	0.000000	0.000000	0.000000	1.000000	1.219000
9.000000	1.000000	-1.000000	0.000000	40.000000	45.000000	270.000000	6.000000	0.000000	0.000000	0.000000	1.000000	0.797000
9.000000	1.000000	0.000000	1.000000	20.000000	45.000000	270.000000	4.000000	45.000000	270.000000	6.000000	1.000000	1.078000
9.000000	1.000000	0.000000	1.000000	20.000000	45.000000	270.000000	6.000000	45.000000	270.000000	4.000000	1.000000	3.672000
9.000000	1.000000	0.000000	1.000000	40.000000	45.000000	270.000000	4.000000	45.000000	270.000000	6.000000	1.000000	4.422000
9.000000	1.000000	0.000000	1.000000	20.000000	45.000000	270.000000	4.000000	45.000000	270.000000	6.000000	0.000000	1.125000
9.000000	1.000000	-1.000000	0.000000	40.000000	45.000000	270.000000	6.000000	0.000000	0.000000	0.000000	1.000000	1.953000
9.000000	1.000000	0.000000	1.000000	20.000000	45.000000	270.000000	6.000000	45.000000	270.000000	4.000000	1.000000	1.844000
9.000000	1.000000	1.000000	1.000000	20.000000	45.000000	270.000000	6.000000	45.000000	270.000000	6.000000	1.000000	5.640000
9.000000	1.000000	0.000000	1.000000	40.000000	45.000000	270.000000	6.000000	45.000000	270.000000	4.000000	1.000000	1.985000
9.000000	1.000000	1.000000	1.000000	40.000000	45.000000	270.000000	6.000000	45.000000	270.000000	6.000000	1.000000	9.875000
9.000000	1.000000	0.000000	1.000000	20.000000	45.000000	270.000000	4.000000	45.000000	270.000000	6.000000	1.000000	1.032000
9.000000	1.000000	0.000000	1.000000	20.000000	45.000000	270.000000	4.000000	45.000000	270.000000	6.000000	1.000000	7.313000
9.000000	1.000000	0.000000	1.000000	40.000000	45.000000	270.000000	6.000000	45.000000	270.000000	4.000000	1.000000	2.063000
9.000000	1.000000	-1.000000	0.000000	40.000000	45.000000	270.000000	6.000000	0.000000	0.000000	0.000000	1.000000	2.000000
9.000000	1.000000	-1.000000	0.000000	40.000000	45.000000	270.000000	4.000000	0.000000	0.000000	0.000000	1.000000	3.500000
9.000000	1.000000	0.000000	1.000000	20.000000	45.000000	270.000000	4.000000	45.000000	270.000000	6.000000	1.000000	0.969000
9.000000	1.000000	-1.000000	0.000000	20.000000	45.000000	270.000000	6.000000	0.000000	0.000000	0.000000	1.000000	0.922000
9.000000	1.000000	1.000000	1.000000	20.000000	45.000000	270.000000	6.000000	45.000000	270.000000	6.000000	1.000000	5.094000
9.000000	1.000000	0.000000	1.000000	40.000000	45.000000	270.000000	6.000000	45.000000	270.000000	4.000000	1.000000	1.422000
9.000000	1.000000	-1.000000	0.000000	40.000000	45.000000	270.000000	4.000000	0.000000	0.000000	0.000000	1.000000	4.094000
9.000000	1.000000	0.000000	1.000000	20.000000	45.000000	270.000000	6.000000	45.000000	270.000000	4.000000	1.000000	1.750000
9.000000	1.000000	-1.000000	0.000000	20.000000	45.000000	270.000000	6.000000	0.000000	0.000000	0.000000	1.000000	2.594000
9.000000	1.000000	-1.000000	0.000000	20.000000	45.000000	270.000000	6.000000	0.000000	0.000000	0.000000	1.000000	1.250000
9.000000	1.000000	1.000000	1.000000	20.000000	45.000000	270.000000	4.000000	45.000000	270.000000	4.000000	1.000000	3.516000
9.000000	1.000000	-1.000000	0.000000	40.000000	45.000000	270.000000	4.000000	0.000000	0.000000	0.000000	1.000000	4.609000
9.000000	1.000000	0.000000	1.000000	40.000000	45.000000	270.000000	4.000000	45.000000	270.000000	6.000000	1.000000	2.797000
9.000000	1.000000	1.000000	1.000000	40.000000	45.000000	270.000000	6.000000	45.000000	270.000000	6.000000	0.000000	11.515000
9.000000	1.000000	1.000000	1.000000	40.000000	45.000000	270.000000	4.000000	45.000000	270.000000	4.000000	1.000000	2.469000
9.000000	1.000000	0.000000	1.000000	20.000000	45.000000	270.000000	6.000000	45.000000	270.000000	4.000000	1.000000	1.625000
9.000000	1.000000	1.000000	1.000000	20.000000	45.000000	270.000000	4.000000	45.000000	270.000000	4.000000	1.000000	2.922000
9.000000	1.000000	1.000000	1.000000	40.000000	45.000000	270.000000	6.000000	45.000000	270.000000	6.000000	1.000000	2.485000
9.000000	1.000000	1.000000	1.000000	20.000000	45.000000	270.000000	6.000000	45.000000	270.000000	6.000000	1.000000	3.797000
9.000000	1.000000	-1.000000	0.000000	20.000000	45.000000	270.000000	4.000000	0.000000	0.000000	0.000000	1.000000	1.296000
9.000000	1.000000	-1.000000	0.000000	20.000000	45.000000	270.000000	4.000000	0.000000	0.000000	0.000000	1.000000	1.188000
9.000000	1.000000	1.000000	1.000000	40.000000	45.000000	270.000000	6.000000	45.000000	270.000000	6.000000	1.000000	3.360000
9.000000	1.000000	-1.000000	0.000000	40.000000	45.000000	270.000000	4.000000	0.000000	0.000000	0.000000	1.000000	4.266000
9.000000	1.000000	1.000000	1.000000	20.000000	45.000000	270.000000	6.000000	45.000000	270.000000	6.000000	1.000000	7.859000
9.000000	2.000000	-1.000000	0.000000	20.000000	45.000000	270.000000	4.000000	0.000000	0.000000	0.000000	1.000000	1.031000
9.000000	2.000000	1.000000	1.000000	40.000000	45.000000	270.000000	4.000000	45.000000	270.000000	4.000000	1.000000	4.313000
9.000000	2.000000	0.000000	1.000000	40.000000	45.000000	270.000000	6.000000	45.000000	270.000000	4.000000	1.000000	2.547000
9.000000	2.000000	1.000000	1.000000	40.000000	45.000000	270.000000	6.000000	45.000000	270.000000	6.000000	1.000000	14.406000
9.000000	2.000000	1.000000	1.000000	40.000000	45.000000	270.000000	4.000000	45.000000	270.000000	4.000000	1.000000	4.594000
9.000000	2.000000	1.000000	1.000000	20.000000	45.000000	270.000000	4.000000	45.000000	270.000000	4.000000	1.000000	3.375000
9.000000	2.000000	-1.000000	0.000000	40.000000	45.000000	270.000000	6.000000	0.000000	0.000000	0.000000	1.000000	1.516000
9.000000	2.000000	1.000000	1.000000	40.000000	45.000000	270.000000	6.000000	45.000000	270.000000	6.000000	1.000000	5.937000
9.000000	2.000000	0.000000	1.000000	20.000000	45.000000	270.000000	4.000000	45.000000	270.000000	6.000000	1.000000	3.062000
9.000000	2.000000	0.000000	1.000000	20.000000	45.000000	270.000000	6.000000	45.000000	270.000000	4.000000	1.000000	1.297000
9.000000	2.000000	-1.000000	0.000000	20.000000	45.000000	270.000000	6.000000	0.000000	0.000000	0.000000	1.000000	2.016000
9.000000	2.000000	-1.000000	0.000000	40.000000	45.000000	270.000000	6.000000	0.000000	0.000000	0.000000	1.000000	1.562000
9.000000	2.000000	0.000000	1.000000	20.000000	45.000000	270.000000	6.000000	45.000000	270.000000	4.000000	1.000000	1.828000
9.000000	2.000000	1.000000	1.000000	20.000000	45.000000	270.000000	4.000000	45.000000	270.000000	4.000000	0.000000	4.688000
9.000000	2.000000	0.000000	1.000000	40.000000	45.000000	270.000000	6.000000	45.000000	270.000000	4.000000	1.000000	2.797000
9.000000	2.000000	1.000000	1.000000	40.000000	45.000000	270.000000	4.000000	45.000000	270.000000	4.000000	1.000000	2.485000
9.000000	2.000000	0.000000	1.000000	20.000000	45.000000	270.000000	6.000000	45.000000	270.000000	4.000000	1.000000	2.453000
9.000000	2.000000	-1.000000	0.000000	40.000000	45.000000	270.000000	6.000000	0.000000	0.000000	0.000000	1.000000	1.188000
9.000000	2.000000	1.000000	1.000000	20.000000	45.000000	270.000000	6.000000	45.000000	270.000000	6.000000	1.000000	3.469000
9.000000	2.000000	1.000000	1.000000	20.000000	45.000000	270.000000	6.000000	45.000000	270.000000	6.000000	1.000000	2.985000
9.000000	2.000000	1.000000	1.000000	20.000000	45.000000	270.000000	6.000000	45.000000	270.000000	6.000000	1.000000	5.297000
9.000000	2.000000	-1.000000	0.000000	20.000000	45.000000	270.000000	4.000000	0.000000	0.000000	0.000000	1.000000	1.203000
9.000000	2.000000	0.000000	1.000000	20.000000	45.000000	270.000000	4.000000	45.000000	270.000000	6.000000	1.000000	1.610000
9.000000	2.000000	0.000000	1.000000	20.000000	45.000000	270.000000	4.000000	45.000000	270.000000	6.000000	1.000000	1.266000
9.000000	2.000000	1.000000	1.000000	40.000000	45.000000	270.000000	6.000000	45.000000	270.000000	6.000000	1.000000	5.079000
9.000000	2.000000	0.000000	1.000000	20.000000	45.000000	270.000000	6.000000	45.000000	270.000000	4.000000	1.000000	4.594000
9.000000	2.000000	0.000000	1.000000	20.000000	45.000000	270.000000	6.000000	45.000000	270.000000	4.000000	1.000000	5.328000
9.000000	2.000000	-1.000000	0.000000	20.000000	45.000000	270.000000	6.000000	0.000000	0.000000	0.000000	1.000000	1.188000
9.000000	2.000000	-1.000000	0.000000	40.000000	45.000000	270.000000	4.000000	0.000000	0.000000	0.000000	1.000000	1.594000
9.000000	2.000000	1.000000	1.000000	40.000000	45.000000	270.000000	4.000000	45.000000	270.000000	4.000000	1.000000	8.765000
9.000000	2.000000	0.000000	1.000000	40.000000	45.000000	270.000000	6.000000	45.000000	270.000000	4.000000	1.000000	3.469000
9.000000	2.000000	1.000000	1.000000	40.000000	45.000000	270.000000	4.000000	45.000000	270.000000	4.000000	1.000000	32.859000
9.000000	2.000000	0.000000	1.000000	20.000000	45.000000	270.000000	6.000000	45.000000	270.000000	4.000000	1.000000	0.844000
9.000000	2.000000	0.000000	1.000000	20.000000	45.000000	270.000000	4.000000	45.000000	270.000000	6.000000	1.000000	1.187000
9.000000	2.000000	0.000000	1.000000	40.000000	45.000000	270.000000	6.000000	45.000000	270.000000	4.000000	1.000000	1.485000
9.000000	2.000000	1.000000	1.000000	20.000000	45.000000	270.000000	6.000000	45.000000	270.000000	6.000000	1.000000	10.031000
9.000000	2.000000	1.000000	1.000000	40.000000	45.000000	270.000000	6.000000	45.000000	270.000000	6.000000	1.000000	4.516000
9.000000	2.000000	-1.000000	0.000000	40.000000	45.000000	270.000000	4.000000	0.000000	0.000000	0.000000	1.000000	1.141000
9.000000	2.000000	-1.000000	0.000000	20.000000	45.000000	270.000000	4.000000	0.000000	0.000000	0.000000	1.000000	3.516000
9.000000	2.000000	-1.000000	0.000000	40.000000	45.000000	270.000000	6.000000	0.000000	0.000000	0.000000	1.000000	3.750000
9.000000	2.000000	0.000000	1.000000	40.000000	45.000000	270.000000	4.000000	45.000000	270.000000	6.000000	1.000000	1.984000
9.000000	2.000000	0.000000	1.000000	20.000000	45.000000	270.000000	4.000000	45.000000	270.000000	6.000000	1.000000	0.766000
9.000000	2.000000	1.000000	1.000000	40.000000	45.000000	270.000000	6.000000	45.000000	270.000000	6.000000	1.000000	6.718000
9.000000	2.000000	0.000000	1.000000	40.000000	45.000000	270.000000	6.000000	45.000000	270.000000	4.000000	1.000000	6.468000
9.000000	2.000000	1.000000	1.000000	20.000000	45.000000	270.000000	6.000000	45.000000	270.000000	6.000000	1.000000	6.141000
9.000000	2.000000	0.000000	1.000000	40.000000	45.000000	270.000000	6.000000	45.000000	270.000000	4.000000	1.000000	1.250000
9.000000	2.000000	0.000000	1.000000	20.000000	45.000000	270.000000	6.000000	45.000000	270.000000	4.000000	1.000000	1.062000
9.000000	2.000000	-1.000000	0.000000	40.000000	45.000000	270.000000	4.000000	0.000000	0.000000	0.000000	1.000000	1.719000
9.000000	2.000000	-1.000000	0.000000	20.000000	45.000000	270.000000	4.000000	0.000000	0.000000	0.000000	1.000000	1.015000
9.000000	2.000000	0.000000	1.000000	40.000000	45.000000	270.000000	4.000000	45.000000	270.000000	6.000000	1.000000	1.062000
9.000000	2.000000	0.000000	1.000000	20.000000	45.000000	270.000000	4.000000	45.000000	270.000000	6.000000	1.000000	0.890000
9.000000	2.000000	0.000000	1.000000	20.000000	45.000000	270.000000	6.000000	45.000000	270.000000	4.000000	1.000000	0.953000
9.000000	2.000000	0.000000	1.000000	20.000000	45.000000	270.000000	4.000000	45.000000	270.000000	6.000000	1.000000	1.047000
9.000000	2.000000	0.000000	1.000000	40.000000	45.000000	270.000000	4.000000	45.000000	270.000000	6.000000	1.000000	2.031000
9.000000	2.000000	1.000000	1.000000	20.000000	45.000000	270.000000	4.000000	45.000000	270.000000	4.000000	1.000000	1.297000
9.000000	2.000000	1.000000	1.000000	40.000000	45.000000	270.000000	6.000000	45.000000	270.000000	6.000000	1.000000	9.625000
9.000000	2.000000	1.000000	1.000000	20.000000	45.000000	270.000000	6.000000	45.000000	270.000000	6.000000	1.000000	3.750000
9.000000	2.000000	-1.000000	0.000000	20.000000	45.000000	270.000000	4.000000	0.000000	0.000000	0.000000	1.000000	0.906000
9.000000	2.000000	-1.000000	0.000000	20.000000	45.000000	270.000000	6.000000	0.000000	0.000000	0.000000	1.000000	2.063000
9.000000	2.000000	1.000000	1.000000	40.000000	45.000000	270.000000	4.000000	45.000000	270.000000	4.000000	1.000000	5.984000
9.000000	2.000000	-1.000000	0.000000	40.000000	45.000000	270.000000	4.000000	0.000000	0.000000	0.000000	1.000000	1.515000
9.000000	2.000000	1.000000	1.000000	20.000000	45.000000	270.000000	4.000000	45.000000	270.000000	4.000000	1.000000	4.516000
9.000000	2.000000	-1.000000	0.000000	20.000000	45.000000	270.000000	6.000000	0.000000	0.000000	0.000000	1.000000	1.297000
9.000000	2.000000	0.000000	1.000000	20.000000	45.000000	270.000000	4.000000	45.000000	270.000000	6.000000	1.000000	0.719000
9.000000	2.000000	1.000000	1.000000	40.000000	45.000000	270.000000	4.000000	45.000000	270.000000	4.000000	1.000000	1.875000
9.000000	2.000000	-1.000000	0.000000	40.000000	45.000000	270.000000	6.000000	0.000000	0.000000	0.000000	1.000000	2.922000
9.000000	2.000000	0.000000	1.000000	40.000000	45.000000	270.000000	6.000000	45.000000	270.000000	4.000000	1.000000	4.203000
9.000000	2.000000	-1.000000	0.000000	20.000000	45.000000	270.000000	6.000000	0.000000	0.000000	0.000000	1.000000	1.125000
9.000000	2.000000	0.000000	1.000000	40.000000	45.000000	270.000000	6.000000	45.000000	270.000000	4.000000	1.000000	2.407000
9.000000	2.000000	0.000000	1.000000	40.000000	45.000000	270.000000	6.000000	45.000000	270.000000	4.000000	1.000000	1.797000
9.000000	2.000000	1.000000	1.000000	20.000000	45.000000	270.000000	4.000000	45.000000	270.000000	4.000000	1.000000	6.453000
9.000000	2.000000	1.000000	1.000000	40.000000	45.000000	270.000000	6.000000	45.000000	270.000000	6.000000	0.000000	11.703000
9.000000	2.000000	0.000000	1.000000	20.000000	45.000000	270.000000	4.000000	45.000000	270.000000	6.000000	1.000000	0.937000
9.000000	2.000000	-1.000000	0.000000	20.000000	45.000000	270.000000	6.000000	0.000000	0.000000	0.000000	1.000000	0.781000
9.000000	2.000000	-1.000000	0.000000	40.000000	45.000000	270.000000	4.000000	0.000000	0.000000	0.000000	1.000000	1.016000
9.000000	2.000000	-1.000000	0.000000	40.000000	45.000000	270.000000	6.000000	0.000000	0.000000	0.000000	1.000000	1.672000
9.000000	2.000000	1.000000	1.000000	20.000000	45.000000	270.000000	4.000000	45.000000	270.000000	4.000000	1.000000	4.313000
9.000000	2.000000	-1.000000	0.000000	20.000000	45.000000	270.000000	6.000000	0.000000	0.000000	0.000000	1.000000	0.781000
9.000000	2.000000	0.000000	1.000000	40.000000	45.000000	270.000000	4.000000	45.000000	270.000000	6.000000	1.000000	5.531000
9.000000	2.000000	1.000000	1.000000	20.000000	45.000000	270.000000	4.000000	45.000000	270.000000	4.000000	1.000000	3.437000
9.000000	2.000000	-1.000000	0.000000	20.000000	45.000000	270.000000	4.000000	0.000000	0.000000	0.000000	1.000000	1.562000
9.000000	2.000000	1.000000	1.000000	20.000000	45.000000	270.000000	4.000000	45.000000	270.000000	4.000000	1.000000	2.859000
9.000000	2.000000	1.000000	1.000000	20.000000	45.000000	270.000000	4.000000	45.000000	270.000000	4.000000	1.000000	3.532000
9.000000	2.000000	-1.000000	0.000000	20.000000	45.000000	270.000000	6.000000	0.000000	0.000000	0.000000	1.000000	1.937000
9.000000	2.000000	0.000000	1.000000	40.000000	45.000000	270.000000	4.000000	45.000000	270.000000	6.000000	1.000000	5.235000
9.000000	2.000000	-1.000000	0.000000	20.000000	45.000000	270.000000	6.000000	0.000000	0.000000	0.000000	1.000000	1.422000
9.000000	2.000000	1.000000	1.000000	40.000000	45.000000	270.000000	6.000000	45.000000	270.000000	6.000000	1.000000	10.015000
9.000000	2.000000	-1.000000	0.000000	20.000000	45.000000	270.000000	6.000000	0.000000	0.000000	0.000000	1.000000	1.203000
9.000000	2.000000	-1.000000	0.000000	40.000000	45.000000	270.000000	6.000000	0.000000	0.000000	0.000000	1.000000	1.360000
9.000000	2.000000	1.000000	1.000000	40.000000	45.000000	270.000000	4.000000	45.000000	270.000000	4.000000	1.000000	14.797000
9.000000	2.000000	0.000000	1.000000	40.000000	45.000000	270.000000	4.000000	45.000000	270.000000	6.000000	1.000000	0.750000
9.000000	2.000000	1.000000	1.000000	20.000000	45.000000	270.000000	6.000000	45.000000	270.000000	6.000000	1.000000	2.250000
9.000000	2.000000	-1.000000	0.000000	40.000000	45.000000	270.000000	4.000000	0.000000	0.000000	0.000000	1.000000	1.015000
9.000000	2.000000	-1.000000	0.000000	20.000000	45.000000	270.000000	4.000000	0.000000	0.000000	0.000000	0.000000	0.875000
9.000000	2.000000	0.000000	1.000000	20.000000	45.000000	270.000000	6.000000	45.000000	270.000000	4.000000	1.000000	2.891000
9.000000	2.000000	1.000000	1.000000	20.000000	45.000000	270.000000	6.000000	45.000000	270.000000	6.000000	1.000000	5.984000
9.000000	2.000000	-1.000000	0.000000	20.000000	45.000000	270.000000	4.000000	0.000000	0.000000	0.000000	1.000000	1.500000
9.000000	2.000000	1.000000	1.000000	40.000000	45.000000	270.000000	6.000000	45.000000	270.000000	6.000000	1.000000	8.609000
9.000000	2.000000	-1.000000	0.000000	20.000000	45.000000	270.000000	4.000000	0.000000	0.000000	0.000000	1.000000	15.922000
9.000000	2.000000	1.000000	1.000000	20.000000	45.000000	270.000000	6.000000	45.000000	270.000000	6.000000	1.000000	4.282000
9.000000	2.000000	-1.000000	0.000000	20.000000	45.000000	270.000000	4.000000	0.000000	0.000000	0.000000	1.000000	0.781000
9.000000	2.000000	0.000000	1.000000	20.000000	45.000000	270.000000	4.000000	45.000000	270.000000	6.000000	1.000000	1.797000
9.000000	2.000000	0.000000	1.000000	40.000000	45.000000	270.000000	4.000000	45.000000	270.000000	6.000000	1.000000	3.032000
9.000000	2.000000	0.000000	1.000000	40.000000	45.000000	270.000000	4.000000	45.000000	270.000000	6.000000	1.000000	1.625000
9.000000	2.000000	-1.000000	0.000000	40.000000	45.000000	270.000000	4.000000	0.000000	0.000000	0.000000	1.000000	2.969000
9.000000	2.000000	-1.000000	0.000000	40.000000	45.000000	270.000000	6.000000	0.000000	0.000000	0.000000	1.000000	1.796000
9.000000	2.000000	0.000000	1.000000	40.000000	45.000000	270.000000	4.000000	45.000000	270.000000	6.000000	1.000000	3.609000
9.000000	2.000000	1.000000	1.000000	20.000000	45.000000	270.000000	6.000000	45.000000	270.000000	6.000000	1.000000	3.235000
9.000000	2.000000	0.000000	1.000000	40.000000	45.000000	270.000000	6.000000	45.000000	270.000000	4.000000	1.000000	0.687000
9.000000	2.000000	0.000000	1.000000	20.000000	45.000000	270.000000	6.000000	45.000000	270.000000	4.000000	1.000000	1.375000
9.000000	2.000000	1.000000	1.000000	40.000000	45.000000	270.000000	4.000000	45.000000	270.000000	4.000000	1.000000	9.172000
9.000000	2.000000	1.000000	1.000000	20.000000	45.000000	270.000000	4.000000	45.000000	270.000000	4.000000	1.000000	8.968000
9.000000	2.000000	-1.000000	0.000000	40.000000	45.000000	270.000000	4.000000	0.000000	0.000000	0.000000	1.000000	0.719000
9.000000	2.000000	0.000000	1.000000	40.000000	45.000000	270.000000	4.000000	45.000000	270.000000	6.000000	1.000000	0.875000
9.000000	2.000000	-1.000000	0.000000	40.000000	45.000000	270.000000	4.000000	0.000000	0.000000	0.000000	1.000000	1.406000
9.000000	2.000000	1.000000	1.000000	40.000000	45.000000	270.000000	6.000000	45.000000	270.000000	6.000000	1.000000	6.984000
9.000000	2.000000	-1.000000	0.000000	40.000000	45.000000	270.000000	4.000000	0.000000	0.000000	0.000000	1.000000	1.032000
9.000000	2.000000	-1.000000	0.000000	40.000000	45.000000	270.000000	6.000000	0.000000	0.000000	0.000000	1.000000	1.344000
9.000000	2.000000	-1.000000	0.000000	40.000000	45.000000	270.000000	6.000000	0.000000	0.000000	0.000000	1.000000	1.218000
9.000000	2.000000	1.000000	1.000000	40.000000	45.000000	270.000000	4.000000	45.000000	270.000000	4.000000	1.000000	3.344000
10.000000	1.000000	-1.000000	0.000000	20.000000	45.000000	270.000000	4.000000	0.000000	0.000000	0.000000	0.000000	1.859000
10.000000	1.000000	0.000000	1.000000	20.000000	45.000000	270.000000	6.000000	45.000000	270.000000	4.000000	1.000000	0.797000
10.000000	1.000000	0.000000	1.000000	20.000000	45.000000	270.000000	4.000000	45.000000	270.000000	6.000000	1.000000	1.266000
10.000000	1.000000	1.000000	1.000000	40.000000	45.000000	270.000000	4.000000	45.000000	270.000000	4.000000	0.000000	0.906000
10.000000	1.000000	0.000000	1.000000	40.000000	45.000000	270.000000	4.000000	45.000000	270.000000	6.000000	1.000000	0.641000
10.000000	1.000000	-1.000000	0.000000	20.000000	45.000000	270.000000	6.000000	0.000000	0.000000	0.000000	1.000000	4.360000
10.000000	1.000000	1.000000	1.000000	20.000000	45.000000	270.000000	6.000000	45.000000	270.000000	6.000000	1.000000	8.766000
10.000000	1.000000	0.000000	1.000000	20.000000	45.000000	270.000000	6.000000	45.000000	270.000000	4.000000	1.000000	0.610000
10.000000	1.000000	1.000000	1.000000	40.000000	45.000000	270.000000	6.000000	45.000000	270.000000	6.000000	1.000000	12.407000
10.000000	1.000000	-1.000000	0.000000	40.000000	45.000000	270.000000	6.000000	0.000000	0.000000	0.000000	0.000000	14.937000
10.000000	1.000000	0.000000	1.000000	40.000000	45.000000	270.000000	4.000000	45.000000	270.000000	6.000000	1.000000	0.875000
10.000000	1.000000	1.000000	1.000000	20.000000	45.000000	270.000000	4.000000	45.000000	270.000000	4.000000	1.000000	4.297000
10.000000	1.000000	0.000000	1.000000	40.000000	45.000000	270.000000	4.000000	45.000000	270.000000	6.000000	1.000000	1.000000
10.000000	1.000000	-1.000000	0.000000	20.000000	45.000000	270.000000	6.000000	0.000000	0.000000	0.000000	1.000000	11.062000
10.000000	1.000000	1.000000	1.000000	40.000000	45.000000	270.000000	4.000000	45.000000	270.000000	4.000000	1.000000	14.282000
10.000000	1.000000	1.000000	1.000000	20.000000	45.000000	270.000000	4.000000	45.000000	270.000000	4.000000	1.000000	1.000000
10.000000	1.000000	0.000000	1.000000	40.000000	45.000000	270.000000	6.000000	45.000000	270.000000	4.000000	0.000000	2.328000
10.000000	1.000000	-1.000000	0.000000	20.000000	45.000000	270.000000	6.000000	0.000000	0.000000	0.000000	1.000000	2.250000
10.000000	1.000000	0.000000	1.000000	40.000000	45.000000	270.000000	4.000000	45.000000	270.000000	6.000000	1.000000	1.047000
10.000000	1.000000	1.000000	1.000000	20.000000	45.000000	270.000000	4.000000	45.000000	270.000000	4.000000	0.000000	3.219000
10.000000	1.000000	0.000000	1.000000	20.000000	45.000000	270.000000	6.000000	45.000000	270.000000	4.000000	0.000000	3.172000
10.000000	1.000000	0.000000	1.000000	40.000000	45.000000	270.000000	4.000000	45.000000	270.000000	6.000000	1.000000	0.641000
10.000000	1.000000	1.000000	1.000000	20.000000	45.000000	270.000000	6.000000	45.000000	270.000000	6.000000	0.000000	9.390000
10.000000	1.000000	-1.000000	0.000000	40.000000	45.000000	270.000000	4.000000	0.000000	0.000000	0.000000	1.000000	1.031000
10.000000	1.000000	0.000000	1.000000	20.000000	45.000000	270.000000	4.000000	45.000000	270.000000	6.000000	1.000000	0.656000
10.000000	1.000000	1.000000	1.000000	20.000000	45.000000	270.000000	6.000000	45.000000	270.000000	6.000000	1.000000	5.656000
10.000000	1.000000	-1.000000	0.000000	20.000000	45.000000	270.000000	6.000000	0.000000	0.000000	0.000000	0.000000	0.828000
10.000000	1.000000	-1.000000	0.000000	40.000000	45.000000	270.000000	6.000000	0.000000	0.000000	0.000000	1.000000	16.016000
10.000000	1.000000	-1.000000	0.000000	40.000000	45.000000	270.000000	6.000000	0.000000	0.000000	0.000000	0.000000	0.860000
10.000000	1.000000	1.000000	1.000000	20.000000	45.000000	270.000000	4.000000	45.000000	270.000000	4.000000	1.000000	2.938000
10.000000	1.000000	-1.000000	0.000000	40.000000	45.000000	270.000000	6.000000	0.000000	0.000000	0.000000	1.000000	16.703000
10.000000	1.000000	-1.000000	0.000000	40.000000	45.000000	270.000000	4.000000	0.000000	0.000000	0.000000	1.000000	1.828000
10.000000	1.000000	-1.000000	0.000000	40.000000	45.000000	270.000000	6.000000	0.000000	0.000000	0.000000	1.000000	6.375000
10.000000	1.000000	-1.000000	0.000000	40.000000	45.000000	270.000000	4.000000	0.000000	0.000000	0.000000	1.000000	1.328000
10.000000	1.000000	-1.000000	0.000000	40.000000	45.000000	270.000000	6.000000	0.000000	0.000000	0.000000	0.000000	4.578000
10.000000	1.000000	-1.000000	0.000000	40.000000	45.000000	270.000000	6.000000	0.000000	0.000000	0.000000	1.000000	2.484000
10.000000	1.000000	1.000000	1.000000	40.000000	45.000000	270.000000	6.000000	45.000000	270.000000	6.000000	0.000000	36.328000
10.000000	1.000000	1.000000	1.000000	40.000000	45.000000	270.000000	4.000000	45.000000	270.000000	4.000000	1.000000	20.718000
10.000000	1.000000	-1.000000	0.000000	20.000000	45.000000	270.000000	4.000000	0.000000	0.000000	0.000000	0.000000	1.547000
10.000000	1.000000	1.000000	1.000000	20.000000	45.000000	270.000000	4.000000	45.000000	270.000000	4.000000	1.000000	8.765000
10.000000	1.000000	-1.000000	0.000000	40.000000	45.000000	270.000000	4.000000	0.000000	0.000000	0.000000	1.000000	23.000000
10.000000	1.000000	-1.000000	0.000000	40.000000	45.000000	270.000000	4.000000	0.000000	0.000000	0.000000	1.000000	16.969000
10.000000	1.000000	-1.000000	0.000000	20.000000	45.000000	270.000000	4.000000	0.000000	0.000000	0.000000	0.000000	1.906000
10.000000	1.000000	0.000000	1.000000	20.000000	45.000000	270.000000	4.000000	45.000000	270.000000	6.000000	1.000000	0.656000
10.000000	1.000000	0.000000	1.000000	40.000000	45.000000	270.000000	4.000000	45.000000	270.000000	6.000000	1.000000	0.735000
10.000000	1.000000	0.000000	1.000000	20.000000	45.000000	270.000000	4.000000	45.000000	270.000000	6.000000	1.000000	0.687000
10.000000	1.000000	-1.000000	0.000000	20.000000	45.000000	270.000000	4.000000	0.000000	0.000000	0.000000	0.000000	0.734000
10.000000	1.000000	1.000000	1.000000	20.000000	45.000000	270.000000	6.000000	45.000000	270.000000	6.000000	0.000000	36.266000
10.000000	1.000000	1.000000	1.000000	20.000000	45.000000	270.000000	6.000000	45.000000	270.000000	6.000000	1.000000	32.547000
10.000000	1.000000	0.000000	1.000000	20.000000	45.000000	270.000000	6.000000	45.000000	270.000000	4.000000	1.000000	1.922000
10.000000	1.000000	0.000000	1.000000	20.000000	45.000000	270.000000	4.000000	45.000000	270.000000	6.000000	0.000000	0.703000
10.000000	1.000000	-1.000000	0.000000	20.000000	45.000000	270.000000	4.000000	0.000000	0.000000	0.000000	1.000000	1.047000
10.000000	1.000000	0.000000	1.000000	40.000000	45.000000	270.000000	6.000000	45.000000	270.000000	4.000000	1.000000	0.719000
10.000000	1.000000	1.000000	1.000000	40.000000	45.000000	270.000000	4.000000	45.000000	270.000000	4.000000	1.000000	2.390000
10.000000	1.000000	-1.000000	0.000000	40.000000	45.000000	270.000000	6.000000	0.000000	0.000000	0.000000	1.000000	4.000000
10.000000	1.000000	0.000000	1.000000	40.000000	45.000000	270.000000	6.000000	45.000000	270.000000	4.000000	0.000000	0.969000
10.000000	1.000000	1.000000	1.000000	40.000000	45.000000	270.000000	4.000000	45.000000	270.000000	4.000000	1.000000	3.437000
10.000000	1.000000	0.000000	1.000000	20.000000	45.000000	270.000000	4.000000	45.000000	270.000000	6.000000	1.000000	0.625000
10.000000	1.000000	0.000000	1.000000	20.000000	45.000000	270.000000	6.000000	45.000000	270.000000	4.000000	1.000000	1.375000
10.000000	1.000000	1.000000	1.000000	20.000000	45.000000	270.000000	6.000000	45.000000	270.000000	6.000000	1.000000	6.110000
10.000000	1.000000	-1.000000	0.000000	40.000000	45.000000	270.000000	6.000000	0.000000	0.000000	0.000000	1.000000	0.844000
10.000000	1.000000	-1.000000	0.000000	20.000000	45.000000	270.000000	6.000000	0.000000	0.000000	0.000000	1.000000	17.625000
10.000000	1.000000	1.000000	1.000000	20.000000	45.000000	270.000000	6.000000	45.000000	270.000000	6.000000	1.000000	8.422000
10.000000	1.000000	1.000000	1.000000	20.000000	45.000000	270.000000	6.000000	45.000000	270.000000	6.000000	1.000000	4.781000
10.000000	1.000000	0.000000	1.000000	20.000000	45.000000	270.000000	6.000000	45.000000	270.000000	4.000000	1.000000	0.938000
10.000000	1.000000	0.000000	1.000000	20.000000	45.000000	270.000000	4.000000	45.000000	270.000000	6.000000	1.000000	0.812000
10.000000	1.000000	1.000000	1.000000	40.000000	45.000000	270.000000	4.000000	45.000000	270.000000	4.000000	1.000000	1.719000
10.000000	1.000000	-1.000000	0.000000	40.000000	45.000000	270.000000	4.000000	0.000000	0.000000	0.000000	1.000000	1.735000
10.000000	1.000000	0.000000	1.000000	40.000000	45.000000	270.000000	4.000000	45.000000	270.000000	6.000000	1.000000	0.734000
10.000000	1.000000	1.000000	1.000000	40.000000	45.000000	270.000000	6.000000	45.000000	270.000000	6.000000	1.000000	7.750000
10.000000	1.000000	0.000000	1.000000	40.000000	45.000000	270.000000	6.000000	45.000000	270.000000	4.000000	0.000000	1.344000
10.000000	1.000000	-1.000000	0.000000	40.000000	45.000000	270.000000	4.000000	0.000000	0.000000	0.000000	0.000000	1.578000
10.000000	1.000000	1.000000	1.000000	20.000000	45.000000	270.000000	4.000000	45.000000	270.000000	4.000000	1.000000	1.125000
10.000000	1.000000	-1.000000	0.000000	20.000000	45.000000	270.000000	4.000000	0.000000	0.000000	0.000000	1.000000	0.828000
10.000000	1.000000	1.000000	1.000000	40.000000	45.000000	270.000000	6.000000	45.000000	270.000000	6.000000	1.000000	5.532000
10.000000	1.000000	1.000000	1.000000	20.000000	45.000000	270.000000	4.000000	45.000000	270.000000	4.000000	1.000000	1.657000
10.000000	1.000000	-1.000000	0.000000	40.000000	45.000000	270.000000	4.000000	0.000000	0.000000	0.000000	1.000000	0.891000
10.000000	1.000000	0.000000	1.000000	40.000000	45.000000	270.000000	6.000000	45.000000	270.000000	4.000000	0.000000	1.860000
10.000000	1.000000	1.000000	1.000000	40.000000	45.000000	270.000000	6.000000	45.000000	270.000000	6.000000	1.000000	33.250000
10.000000	1.000000	0.000000	1.000000	40.000000	45.000000	270.000000	6.000000	45.000000	270.000000	4.000000	0.000000	1.688000
10.000000	1.000000	0.000000	1.000000	40.000000	45.000000	270.000000	6.000000	45.000000	270.000000	4.000000	1.000000	1.437000
10.000000	1.000000	1.000000	1.000000	40.000000	45.000000	270.000000	4.000000	45.000000	270.000000	4.000000	0.000000	4.219000
10.000000	1.000000	1.000000	1.000000	40.000000	45.000000	270.000000	4.000000	45.000000	270.000000	4.000000	1.000000	2.171000
10.000000	1.000000	1.000000	1.000000	20.000000	45.000000	270.000000	4.000000	45.000000	270.000000	4.000000	1.000000	7.422000
10.000000	1.000000	-1.000000	0.000000	20.000000	45.000000	270.000000	4.000000	0.000000	0.000000	0.000000	1.000000	1.094000
10.000000	1.000000	1.000000	1.000000	40.000000	45.000000	270.000000	6.000000	45.000000	270.000000	6.000000	1.000000	13.032000
10.000000	1.000000	0.000000	1.000000	40.000000	45.000000	270.000000	6.000000	45.000000	270.000000	4.000000	1.000000	1.375000
10.000000	1.000000	0.000000	1.000000	20.000000	45.000000	270.000000	4.000000	45.000000	270.000000	6.000000	1.000000	1.328000
10.000000	1.000000	1.000000	1.000000	40.000000	45.000000	270.000000	4.000000	45.000000	270.000000	4.000000	1.000000	1.937000
10.000000	1.000000	0.000000	1.000000	20.000000	45.000000	270.000000	6.000000	45.000000	270.000000	4.000000	1.000000	0.985000
10.000000	1.000000	-1.000000	0.000000	40.000000	45.000000	270.000000	4.000000	0.000000	0.000000	0.000000	1.000000	1.234000
10.000000	1.000000	-1.000000	0.000000	20.000000	45.000000	270.000000	6.000000	0.000000	0.000000	0.000000	1.000000	1.156000
10.000000	1.000000	0.000000	1.000000	20.000000	45.000000	270.000000	6.000000	45.000000	270.000000	4.000000	0.000000	0.766000
10.000000	1.000000	1.000000	1.000000	20.000000	45.000000	270.000000	4.000000	45.000000	270.000000	4.000000	1.000000	21.343000
10.000000	1.000000	-1.000000	0.000000	40.000000	45.000000	270.000000	4.000000	0.000000	0.000000	0.000000	1.000000	1.672000
10.000000	1.000000	-1.000000	0.000000	20.000000	45.000000	270.000000	6.000000	0.000000	0.000000	0.000000	1.000000	2.157000
10.000000	1.000000	0.000000	1.000000	40.000000	45.000000	270.000000	4.000000	45.000000	270.000000	6.000000	0.000000	0.750000
10.000000	1.000000	-1.000000	0.000000	20.000000	45.000000	270.000000	4.000000	0.000000	0.000000	0.000000	0.000000	1.062000
10.000000	1.000000	1.000000	1.000000	20.000000	45.000000	270.000000	6.000000	45.000000	270.000000	6.000000	1.000000	16.172000
10.000000	1.000000	1.000000	1.000000	20.000000	45.000000	270.000000	6.000000	45.000000	270.000000	6.000000	1.000000	2.906000
10.000000	1.000000	-1.000000	0.000000	20.000000	45.000000	270.000000	4.000000	0.000000	0.000000	0.000000	1.000000	1.093000
10.000000	1.000000	0.000000	1.000000	40.000000	45.000000	270.000000	4.000000	45.000000	270.000000	6.000000	1.000000	1.047000
10.000000	1.000000	1.000000	1.000000	40.000000	45.000000	270.000000	6.000000	45.000000	270.000000	6.000000	0.000000	2.796000
10.000000	1.000000	1.000000	1.000000	40.000000	45.000000	270.000000	6.000000	45.000000	270.000000	6.000000	1.000000	27.234000
10.000000	1.000000	1.000000	1.000000	40.000000	45.000000	270.000000	4.000000	45.000000	270.000000	4.000000	1.000000	16.250000
10.000000	1.000000	0.000000	1.000000	40.000000	45.000000	270.000000	6.000000	45.000000	270.000000	4.000000	1.000000	1.422000
10.000000	1.000000	0.000000	1.000000	40.000000	45.000000	270.000000	4.000000	45.000000	270.000000	6.000000	1.000000	1.547000
10.000000	1.000000	-1.000000	0.000000	40.000000	45.000000	270.000000	6.000000	0.000000	0.000000	0.000000	1.000000	1.297000
10.000000	1.000000	0.000000	1.000000	20.000000	45.000000	270.000000	6.000000	45.000000	270.000000	4.000000	1.000000	0.766000
10.000000	1.000000	-1.000000	0.000000	20.000000	45.000000	270.000000	4.000000	0.000000	0.000000	0.000000	1.000000	2.047000
10.000000	1.000000	0.000000	1.000000	20.000000	45.000000	270.000000	4.000000	45.000000	270.000000	6.000000	1.000000	0.641000
10.000000	1.000000	0.000000	1.000000	20.000000	45.000000	270.000000	6.000000	45.000000	270.000000	4.000000	1.000000	1.531000
10.000000	1.000000	-1.000000	0.000000	20.000000	45.000000	270.000000	6.000000	0.000000	0.000000	0.000000	1.000000	2.125000
10.000000	1.000000	0.000000	1.000000	40.000000	45.000000	270.000000	6.000000	45.000000	270.000000	4.000000	0.000000	1.032000
10.000000	1.000000	-1.000000	0.000000	20.000000	45.000000	270.000000	6.000000	0.000000	0.000000	0.000000	1.000000	3.266000
10.000000	1.000000	1.000000	1.000000	20.000000	45.000000	270.000000	4.000000	45.000000	270.000000	4.000000	1.000000	5.657000
10.000000	1.000000	0.000000	1.000000	20.000000	45.000000	270.000000	4.000000	45.000000	270.000000	6.000000	1.000000	0.765000
10.000000	1.000000	1.000000	1.000000	40.000000	45.000000	270.000000	6.000000	45.000000	270.000000	6.000000	1.000000	14.828000
10.000000	1.000000	-1.000000	0.000000	20.000000	45.000000	270.000000	6.000000	0.000000	0.000000	0.000000	1.000000	2.937000
10.000000	1.000000	1.000000	1.000000	40.000000	45.000000	270.000000	6.000000	45.000000	270.000000	6.000000	1.000000	21.156000
10.000000	2.000000	1.000000	1.000000	40.000000	45.000000	270.000000	4.000000	45.000000	270.000000	4.000000	0.000000	3.515000
10.000000	2.000000	1.000000	1.000000	20.000000	45.000000	270.000000	6.000000	45.000000	270.000000	6.000000	1.000000	3.844000
10.000000	2.000000	-1.000000	0.000000	20.000000	45.000000	270.000000	4.000000	0.000000	0.000000	0.000000	1.000000	0.750000
10.000000	2.000000	1.000000	1.000000	40.000000	45.000000	270.000000	6.000000	45.000000	270.000000	6.000000	1.000000	3.063000
10.000000	2.000000	1.000000	1.000000	40.000000	45.000000	270.000000	6.000000	45.000000	270.000000	6.000000	1.000000	7.328000
10.000000	2.000000	0.000000	1.000000	20.000000	45.000000	270.000000	6.000000	45.000000	270.000000	4.000000	1.000000	1.531000
10.000000	2.000000	1.000000	1.000000	40.000000	45.000000	270.000000	6.000000	45.000000	270.000000	6.000000	1.000000	2.234000
10.000000	2.000000	0.000000	1.000000	40.000000	45.000000	270.000000	6.000000	45.000000	270.000000	4.000000	1.000000	0.656000
10.000000	2.000000	0.000000	1.000000	20.000000	45.000000	270.000000	6.000000	45.000000	270.000000	4.000000	1.000000	1.735000
10.000000	2.000000	1.000000	1.000000	40.000000	45.000000	270.000000	4.000000	45.000000	270.000000	4.000000	1.000000	19.375000
10.000000	2.000000	-1.000000	0.000000	20.000000	45.000000	270.000000	4.000000	0.000000	0.000000	0.000000	1.000000	1.922000
10.000000	2.000000	-1.000000	0.000000	40.000000	45.000000	270.000000	6.000000	0.000000	0.000000	0.000000	0.000000	6.235000
10.000000	2.000000	-1.000000	0.000000	40.000000	45.000000	270.000000	6.000000	0.000000	0.000000	0.000000	1.000000	1.531000
10.000000	2.000000	1.000000	1.000000	40.000000	45.000000	270.000000	6.000000	45.000000	270.000000	6.000000	1.000000	10.032000
10.000000	2.000000	-1.000000	0.000000	40.000000	45.000000	270.000000	6.000000	0.000000	0.000000	0.000000	1.000000	18.266000
10.000000	2.000000	1.000000	1.000000	40.000000	45.000000	270.000000	4.000000	45.000000	270.000000	4.000000	0.000000	2.750000
10.000000	2.000000	-1.000000	0.000000	20.000000	45.000000	270.000000	6.000000	0.000000	0.000000	0.000000	1.000000	8.875000
10.000000	2.000000	1.000000	1.000000	20.000000	45.000000	270.000000	6.000000	45.000000	270.000000	6.000000	1.000000	102.672000
10.000000	2.000000	0.000000	1.000000	40.000000	45.000000	270.000000	4.000000	45.000000	270.000000	6.000000	1.000000	0.937000
10.000000	2.000000	-1.000000	0.000000	20.000000	45.000000	270.000000	4.000000	0.000000	0.000000	0.000000	0.000000	2.531000
10.000000	2.000000	0.000000	1.000000	40.000000	45.000000	270.000000	4.000000	45.000000	270.000000	6.000000	1.000000	0.734000
10.000000	2.000000	1.000000	1.000000	20.000000	45.000000	270.000000	4.000000	45.000000	270.000000	4.000000	0.000000	16.750000
10.000000	2.000000	0.000000	1.000000	40.000000	45.000000	270.000000	6.000000	45.000000	270.000000	4.000000	1.000000	1.172000
10.000000	2.000000	0.000000	1.000000	20.000000	45.000000	270.000000	4.000000	45.000000	270.000000	6.000000	1.000000	0.687000
10.000000	2.000000	0.000000	1.000000	40.000000	45.000000	270.000000	4.000000	45.000000	270.000000	6.000000	1.000000	0.859000
10.000000	2.000000	1.000000	1.000000	20.000000	45.000000	270.000000	6.000000	45.000000	270.000000	6.000000	1.000000	6.407000
10.000000	2.000000	1.000000	1.000000	20.000000	45.000000	270.000000	4.000000	45.000000	270.000000	4.000000	1.000000	1.343000
10.000000	2.000000	1.000000	1.000000	20.000000	45.000000	270.000000	6.000000	45.000000	270.000000	6.000000	1.000000	1.735000
10.000000	2.000000	-1.000000	0.000000	20.000000	45.000000	270.000000	4.000000	0.000000	0.000000	0.000000	1.000000	1.391000
10.000000	2.000000	0.000000	1.000000	40.000000	45.000000	270.000000	6.000000	45.000000	270.000000	4.000000	1.000000	0.828000
10.000000	2.000000	-1.000000	0.000000	20.000000	45.000000	270.000000	6.000000	0.000000	0.000000	0.000000	1.000000	1.047000
10.000000	2.000000	1.000000	1.000000	20.000000	45.000000	270.000000	6.000000	45.000000	270.000000	6.000000	1.000000	19.344000
10.000000	2.000000	0.000000	1.000000	40.000000	45.000000	270.000000	4.000000	45.000000	270.000000	6.000000	1.000000	0.781000
10.000000	2.000000	1.000000	1.000000	40.000000	45.000000	270.000000	6.000000	45.000000	270.000000	6.000000	1.000000	15.484000
10.000000	2.000000	0.000000	1.000000	20.000000	45.000000	270.000000	6.000000	45.000000	270.000000	4.000000	1.000000	0.844000
10.000000	2.000000	-1.000000	0.000000	20.000000	45.000000	270.000000	6.000000	0.000000	0.000000	0.000000	1.000000	8.171000
10.000000	2.000000	0.000000	1.000000	20.000000	45.000000	270.000000	4.000000	45.000000	270.000000	6.000000	0.000000	1.109000
10.000000	2.000000	1.000000	1.000000	40.000000	45.000000	270.000000	4.000000	45.000000	270.000000	4.000000	1.000000	9.469000
10.000000	2.000000	0.000000	1.000000	20.000000	45.000000	270.000000	6.000000	45.000000	270.000000	4.000000	1.000000	1.781000
10.000000	2.000000	0.000000	1.000000	40.000000	45.000000	270.000000	6.000000	45.000000	270.000000	4.000000	1.000000	0.813000
10.000000	2.000000	-1.000000	0.000000	40.000000	45.000000	270.000000	6.000000	0.000000	0.000000	0.000000	1.000000	3.625000
10.000000	2.000000	0.000000	1.000000	20.000000	45.000000	270.000000	4.000000	45.000000	270.000000	6.000000	0.000000	0.906000
10.000000	2.000000	0.000000	1.000000	40.000000	45.000000	270.000000	4.000000	45.000000	270.000000	6.000000	1.000000	0.734000
10.000000	2.000000	-1.000000	0.000000	40.000000	45.000000	270.000000	6.000000	0.000000	0.000000	0.000000	1.000000	2.953000
10.000000	2.000000	1.000000	1.000000	40.000000	45.000000	270.000000	4.000000	45.000000	270.000000	4.000000	1.000000	4.375000
10.000000	2.000000	1.000000	1.000000	20.000000	45.000000	270.000000	6.000000	45.000000	270.000000	6.000000	1.000000	32.110000
10.000000	2.000000	-1.000000	0.000000	20.000000	45.000000	270.000000	4.000000	0.000000	0.000000	0.000000	1.000000	0.766000
10.000000	2.000000	0.000000	1.000000	20.000000	45.000000	270.000000	4.000000	45.000000	270.000000	6.000000	1.000000	0.906000
10.000000	2.000000	-1.000000	0.000000	40.000000	45.000000	270.000000	4.000000	0.000000	0.000000	0.000000	1.000000	1.078000
10.000000	2.000000	1.000000	1.000000	20.000000	45.000000	270.000000	4.000000	45.000000	270.000000	4.000000	1.000000	1.047000
10.000000	2.000000	-1.000000	0.000000	40.000000	45.000000	270.000000	4.000000	0.000000	0.000000	0.000000	1.000000	1.594000
10.000000	2.000000	-1.000000	0.000000	20.000000	45.000000	270.000000	4.000000	0.000000	0.000000	0.000000	1.000000	0.797000
10.000000	2.000000	-1.000000	0.000000	40.000000	45.000000	270.000000	6.000000	0.000000	0.000000	0.000000	1.000000	1.344000
10.000000	2.000000	-1.000000	0.000000	20.000000	45.000000	270.000000	6.000000	0.000000	0.000000	0.000000	1.000000	1.234000
10.000000	2.000000	-1.000000	0.000000	20.000000	45.000000	270.000000	6.000000	0.000000	0.000000	0.000000	1.000000	2.422000
10.000000	2.000000	-1.000000	0.000000	20.000000	45.000000	270.000000	6.000000	0.000000	0.000000	0.000000	1.000000	2.969000
10.000000	2.000000	0.000000	1.000000	40.000000	45.000000	270.000000	4.000000	45.000000	270.000000	6.000000	1.000000	0.860000
10.000000	2.000000	1.000000	1.000000	20.000000	45.000000	270.000000	4.000000	45.000000	270.000000	4.000000	1.000000	2.937000
10.000000	2.000000	-1.000000	0.000000	40.000000	45.000000	270.000000	4.000000	0.000000	0.000000	0.000000	1.000000	1.094000
10.000000	2.000000	0.000000	1.000000	20.000000	45.000000	270.000000	6.000000	45.000000	270.000000	4.000000	1.000000	0.812000
10.000000	2.000000	1.000000	1.000000	20.000000	45.000000	270.000000	4.000000	45.000000	270.000000	4.000000	1.000000	4.609000
10.000000	2.000000	1.000000	1.000000	20.000000	45.000000	270.000000	4.000000	45.000000	270.000000	4.000000	1.000000	0.891000
10.000000	2.000000	1.000000	1.000000	20.000000	45.000000	270.000000	6.000000	45.000000	270.000000	6.000000	0.000000	5.000000
10.000000	2.000000	1.000000	1.000000	40.000000	45.000000	270.000000	6.000000	45.000000	270.000000	6.000000	1.000000	3.687000
10.000000	2.000000	1.000000	1.000000	40.000000	45.000000	270.000000	4.000000	45.000000	270.000000	4.000000	1.000000	2.516000
10.000000	2.000000	0.000000	1.000000	20.000000	45.000000	270.000000	4.000000	45.000000	270.000000	6.000000	1.000000	1.140000
10.000000	2.000000	0.000000	1.000000	40.000000	45.000000	270.000000	4.000000	45.000000	270.000000	6.000000	1.000000	1.047000
10.000000	2.000000	-1.000000	0.000000	40.000000	45.000000	270.000000	4.000000	0.000000	0.000000	0.000000	1.000000	1.953000
10.000000	2.000000	0.000000	1.000000	20.000000	45.000000	270.000000	4.000000	45.000000	270.000000	6.000000	1.000000	0.844000
10.000000	2.000000	1.000000	1.000000	20.000000	45.000000	270.000000	6.000000	45.000000	270.000000	6.000000	1.000000	45.343000
10.000000	2.000000	1.000000	1.000000	20.000000	45.000000	270.000000	6.000000	45.000000	270.000000	6.000000	0.000000	1.437000
10.000000	2.000000	1.000000	1.000000	40.000000	45.000000	270.000000	6.000000	45.000000	270.000000	6.000000	1.000000	1.000000
10.000000	2.000000	0.000000	1.000000	20.000000	45.000000	270.000000	6.000000	45.000000	270.000000	4.000000	1.000000	1.078000
10.000000	2.000000	0.000000	1.000000	40.000000	45.000000	270.000000	6.000000	45.000000	270.000000	4.000000	1.000000	1.844000
10.000000	2.000000	-1.000000	0.000000	40.000000	45.000000	270.000000	6.000000	0.000000	0.000000	0.000000	1.000000	2.531000
10.000000	2.000000	-1.000000	0.000000	20.000000	45.000000	270.000000	4.000000	0.000000	0.000000	0.000000	1.000000	1.734000
10.000000	2.000000	-1.000000	0.000000	20.000000	45.000000	270.000000	4.000000	0.000000	0.000000	0.000000	1.000000	0.765000
10.000000	2.000000	-1.000000	0.000000	40.000000	45.000000	270.000000	4.000000	0.000000	0.000000	0.000000	1.000000	0.937000
10.000000	2.000000	0.000000	1.000000	20.000000	45.000000	270.000000	4.000000	45.000000	270.000000	6.000000	1.000000	0.718000
10.000000	2.000000	1.000000	1.000000	20.000000	45.000000	270.000000	4.000000	45.000000	270.000000	4.000000	1.000000	40.781000
10.000000	2.000000	-1.000000	0.000000	40.000000	45.000000	270.000000	4.000000	0.000000	0.000000	0.000000	1.000000	1.781000
10.000000	2.000000	-1.000000	0.000000	40.000000	45.000000	270.000000	6.000000	0.000000	0.000000	0.000000	0.000000	14.328000
10.000000	2.000000	0.000000	1.000000	40.000000	45.000000	270.000000	6.000000	45.000000	270.000000	4.000000	0.000000	1.438000
10.000000	2.000000	0.000000	1.000000	20.000000	45.000000	270.000000	6.000000	45.000000	270.000000	4.000000	1.000000	0.922000
10.000000	2.000000	0.000000	1.000000	40.000000	45.000000	270.000000	6.000000	45.000000	270.000000	4.000000	1.000000	0.891000
10.000000	2.000000	-1.000000	0.000000	40.000000	45.000000	270.000000	4.000000	0.000000	0.000000	0.000000	0.000000	1.797000
10.000000	2.000000	1.000000	1.000000	40.000000	45.000000	270.000000	6.000000	45.000000	270.000000	6.000000	1.000000	29.156000
10.000000	2.000000	1.000000	1.000000	40.000000	45.000000	270.000000	4.000000	45.000000	270.000000	4.000000	1.000000	2.312000
10.000000	2.000000	-1.000000	0.000000	40.000000	45.000000	270.000000	4.000000	0.000000	0.000000	0.000000	1.000000	1.438000
10.000000	2.000000	0.000000	1.000000	20.000000	45.000000	270.000000	4.000000	45.000000	270.000000	6.000000	0.000000	0.703000
10.000000	2.000000	0.000000	1.000000	20.000000	45.000000	270.000000	4.000000	45.000000	270.000000	6.000000	1.000000	0.547000
10.000000	2.000000	0.000000	1.000000	40.000000	45.000000	270.000000	6.000000	45.000000	270.000000	4.000000	1.000000	4.187000
10.000000	2.000000	0.000000	1.000000	40.000000	45.000000	270.000000	6.000000	45.000000	270.000000	4.000000	1.000000	0.875000
10.000000	2.000000	-1.000000	0.000000	20.000000	45.000000	270.000000	6.000000	0.000000	0.000000	0.000000	1.000000	0.703000
10.000000	2.000000	1.000000	1.000000	40.000000	45.000000	270.000000	6.000000	45.000000	270.000000	6.000000	0.000000	20.547000
10.000000	2.000000	1.000000	1.000000	20.000000	45.000000	270.000000	4.000000	45.000000	270.000000	4.000000	1.000000	2.250000
10.000000	2.000000	1.000000	1.000000	40.000000	45.000000	270.000000	4.000000	45.000000	270.000000	4.000000	1.000000	7.734000
10.000000	2.000000	0.000000	1.000000	40.000000	45.000000	270.000000	4.000000	45.000000	270.000000	6.000000	1.000000	6.250000
10.000000	2.000000	1.000000	1.000000	40.000000	45.000000	270.000000	4.000000	45.000000	270.000000	4.000000	1.000000	7.750000
10.000000	2.000000	1.000000	1.000000	20.000000	45.000000	270.000000	6.000000	45.000000	270.000000	6.000000	1.000000	1.765000
10.000000	2.000000	-1.000000	0.000000	20.000000	45.000000	270.000000	6.000000	0.000000	0.000000	0.000000	1.000000	1.671000
10.000000	2.000000	-1.000000	0.000000	40.000000	45.000000	270.000000	4.000000	0.000000	0.000000	0.000000	1.000000	1.109000
10.000000	2.000000	1.000000	1.000000	40.000000	45.000000	270.000000	4.000000	45.000000	270.000000	4.000000	1.000000	2.453000
10.000000	2.000000	0.000000	1.000000	40.000000	45.000000	270.000000	4.000000	45.000000	270.000000	6.000000	1.000000	0.641000
10.000000	2.000000	-1.000000	0.000000	20.000000	45.000000	270.000000	6.000000	0.000000	0.000000	0.000000	1.000000	1.422000
10.000000	2.000000	0.000000	1.000000	40.000000	45.000000	270.000000	6.000000	45.000000	270.000000	4.000000	1.000000	0.844000
10.000000	2.000000	-1.000000	0.000000	20.000000	45.000000	270.000000	6.000000	0.000000	0.000000	0.000000	1.000000	0.734000
10.000000	2.000000	-1.000000	0.000000	40.000000	45.000000	270.000000	6.000000	0.000000	0.000000	0.000000	1.000000	2.125000
10.000000	2.000000	-1.000000	0.000000	40.000000	45.000000	270.000000	6.000000	0.000000	0.000000	0.000000	1.000000	2.781000
10.000000	2.000000	0.000000	1.000000	40.000000	45.000000	270.000000	4.000000	45.000000	270.000000	6.000000	1.000000	0.859000
10.000000	2.000000	1.000000	1.000000	40.000000	45.000000	270.000000	6.000000	45.000000	270.000000	6.000000	1.000000	9.937000
10.000000	2.000000	0.000000	1.000000	20.000000	45.000000	270.000000	6.000000	45.000000	270.000000	4.000000	1.000000	1.172000
10.000000	2.000000	0.000000	1.000000	20.000000	45.000000	270.000000	6.000000	45.000000	270.000000	4.000000	1.000000	1.016000
10.000000	2.000000	-1.000000	0.000000	20.000000	45.000000	270.000000	4.000000	0.000000	0.000000	0.000000	0.000000	0.703000
10.000000	2.000000	0.000000	1.000000	20.000000	45.000000	270.000000	6.000000	45.000000	270.000000	4.000000	1.000000	0.625000
10.000000	2.000000	0.000000	1.000000	20.000000	45.000000	270.000000	4.000000	45.000000	270.000000	6.000000	1.000000	1.578000
10.000000	2.000000	-1.000000	0.000000	40.000000	45.000000	270.000000	4.000000	0.000000	0.000000	0.000000	0.000000	2.109000
10.000000	2.000000	1.000000	1.000000	20.000000	45.000000	270.000000	4.000000	45.000000	270.000000	4.000000	1.000000	1.812000
10.000000	2.000000	1.000000	1.000000	20.000000	45.000000	270.000000	4.000000	45.000000	270.000000	4.000000	1.000000	3.187000
10.000000	2.000000	-1.000000	0.000000	20.000000	45.000000	270.000000	4.000000	0.000000	0.000000	0.000000	1.000000	1.063000
11.000000	1.000000	0.000000	1.000000	40.000000	45.000000	270.000000	6.000000	45.000000	270.000000	4.000000	0.000000	4.734000
11.000000	1.000000	-1.000000	0.000000	40.000000	45.000000	270.000000	6.000000	0.000000	0.000000	0.000000	1.000000	12.828000
11.000000	1.000000	1.000000	1.000000	20.000000	45.000000	270.000000	4.000000	45.000000	270.000000	4.000000	1.000000	6.469000
11.000000	1.000000	-1.000000	0.000000	20.000000	45.000000	270.000000	6.000000	0.000000	0.000000	0.000000	1.000000	2.688000
11.000000	1.000000	1.000000	1.000000	40.000000	45.000000	270.000000	4.000000	45.000000	270.000000	4.000000	1.000000	5.297000
11.000000	1.000000	1.000000	1.000000	40.000000	45.000000	270.000000	4.000000	45.000000	270.000000	4.000000	1.000000	10.844000
11.000000	1.000000	0.000000	1.000000	20.000000	45.000000	270.000000	6.000000	45.000000	270.000000	4.000000	1.000000	1.312000
11.000000	1.000000	-1.000000	0.000000	20.000000	45.000000	270.000000	4.000000	0.000000	0.000000	0.000000	1.000000	2.125000
11.000000	1.000000	0.000000	1.000000	40.000000	45.000000	270.000000	4.000000	45.000000	270.000000	6.000000	1.000000	5.031000
11.000000	1.000000	0.000000	1.000000	40.000000	45.000000	270.000000	4.000000	45.000000	270.000000	6.000000	1.000000	2.688000
11.000000	1.000000	1.000000	1.000000	20.000000	45.000000	270.000000	6.000000	45.000000	270.000000	6.000000	1.000000	12.094000
11.000000	1.000000	-1.000000	0.000000	20.000000	45.000000	270.000000	4.000000	0.000000	0.000000	0.000000	1.000000	2.953000
11.000000	1.000000	1.000000	1.000000	20.000000	45.000000	270.000000	6.000000	45.000000	270.000000	6.000000	1.000000	7.281000
11.000000	1.000000	0.000000	1.000000	40.000000	45.000000	270.000000	6.000000	45.000000	270.000000	4.000000	1.000000	1.157000
11.000000	1.000000	-1.000000	0.000000	40.000000	45.000000	270.000000	4.000000	0.000000	0.000000	0.000000	0.000000	1.266000
11.000000	1.000000	-1.000000	0.000000	40.000000	45.000000	270.000000	6.000000	0.000000	0.000000	0.000000	1.000000	7.453000
11.000000	1.000000	-1.000000	0.000000	40.000000	45.000000	270.000000	6.000000	0.000000	0.000000	0.000000	1.000000	2.906000
11.000000	1.000000	-1.000000	0.000000	40.000000	45.000000	270.000000	6.000000	0.000000	0.000000	0.000000	1.000000	5.438000
11.000000	1.000000	1.000000	1.000000	20.000000	45.000000	270.000000	4.000000	45.000000	270.000000	4.000000	0.000000	18.578000
11.000000	1.000000	-1.000000	0.000000	20.000000	45.000000	270.000000	6.000000	0.000000	0.000000	0.000000	1.000000	1.484000
11.000000	1.000000	1.000000	1.000000	40.000000	45.000000	270.000000	4.000000	45.000000	270.000000	4.000000	1.000000	3.516000
11.000000	1.000000	0.000000	1.000000	20.000000	45.000000	270.000000	4.000000	45.000000	270.000000	6.000000	1.000000	3.140000
11.000000	1.000000	1.000000	1.000000	40.000000	45.000000	270.000000	6.000000	45.000000	270.000000	6.000000	0.000000	22.766000
11.000000	1.000000	-1.000000	0.000000	20.000000	45.000000	270.000000	6.000000	0.000000	0.000000	0.000000	1.000000	1.735000
11.000000	1.000000	1.000000	1.000000	40.000000	45.000000	270.000000	4.000000	45.000000	270.000000	4.000000	1.000000	3.765000
11.000000	1.000000	0.000000	1.000000	20.000000	45.000000	270.000000	6.000000	45.000000	270.000000	4.000000	1.000000	4.813000
11.000000	1.000000	-1.000000	0.000000	40.000000	45.000000	270.000000	4.000000	0.000000	0.000000	0.000000	1.000000	3.671000
11.000000	1.000000	-1.000000	0.000000	20.000000	45.000000	270.000000	6.000000	0.000000	0.000000	0.000000	1.000000	0.765000
11.000000	1.000000	-1.000000	0.000000	20.000000	45.000000	270.000000	6.000000	0.000000	0.000000	0.000000	1.000000	1.297000
11.000000	1.000000	-1.000000	0.000000	40.000000	45.000000	270.000000	6.000000	0.000000	0.000000	0.000000	1.000000	0.969000
11.000000	1.000000	0.000000	1.000000	40.000000	45.000000	270.000000	4.000000	45.000000	270.000000	6.000000	1.000000	2.390000
11.000000	1.000000	0.000000	1.000000	40.000000	45.000000	270.000000	4.000000	45.000000	270.000000	6.000000	0.000000	18.297000
11.000000	1.000000	1.000000	1.000000	20.000000	45.000000	270.000000	6.000000	45.000000	270.000000	6.000000	1.000000	9.078000
11.000000	1.000000	1.000000	1.000000	40.000000	45.000000	270.000000	4.000000	45.000000	270.000000	4.000000	1.000000	6.907000
11.000000	1.000000	1.000000	1.000000	40.000000	45.000000	270.000000	6.000000	45.000000	270.000000	6.000000	1.000000	10.422000
11.000000	1.000000	1.000000	1.000000	20.000000	45.000000	270.000000	6.000000	45.000000	270.000000	6.000000	1.000000	8.156000
11.000000	1.000000	0.000000	1.000000	20.000000	45.000000	270.000000	6.000000	45.000000	270.000000	4.000000	1.000000	2.938000
11.000000	1.000000	1.000000	1.000000	20.000000	45.000000	270.000000	6.000000	45.000000	270.000000	6.000000	0.000000	10.828000
11.000000	1.000000	0.000000	1.000000	40.000000	45.000000	270.000000	6.000000	45.000000	270.000000	4.000000	1.000000	1.219000
11.000000	1.000000	1.000000	1.000000	20.000000	45.000000	270.000000	6.000000	45.000000	270.000000	6.000000	0.000000	10.015000
11.000000	1.000000	1.000000	1.000000	40.000000	45.000000	270.000000	6.000000	45.000000	270.000000	6.000000	0.000000	7.797000
11.000000	1.000000	1.000000	1.000000	20.000000	45.000000	270.000000	4.000000	45.000000	270.000000	4.000000	1.000000	1.656000
11.000000	1.000000	0.000000	1.000000	40.000000	45.000000	270.000000	6.000000	45.000000	270.000000	4.000000	1.000000	2.656000
11.000000	1.000000	-1.000000	0.000000	20.000000	45.000000	270.000000	6.000000	0.000000	0.000000	0.000000	0.000000	1.453000
11.000000	1.000000	0.000000	1.000000	20.000000	45.000000	270.000000	6.000000	45.000000	270.000000	4.000000	1.000000	1.297000
11.000000	1.000000	0.000000	1.000000	20.000000	45.000000	270.000000	6.000000	45.000000	270.000000	4.000000	1.000000	1.625000
11.000000	1.000000	1.000000	1.000000	20.000000	45.000000	270.000000	4.000000	45.000000	270.000000	4.000000	1.000000	2.547000
11.000000	1.000000	1.000000	1.000000	40.000000	45.000000	270.000000	6.000000	45.000000	270.000000	6.000000	1.000000	13.703000
11.000000	1.000000	0.000000	1.000000	40.000000	45.000000	270.000000	6.000000	45.000000	270.000000	4.000000	0.000000	1.297000
11.000000	1.000000	-1.000000	0.000000	40.000000	45.000000	270.000000	4.000000	0.000000	0.000000	0.000000	1.000000	1.375000
11.000000	1.000000	-1.000000	0.000000	20.000000	45.000000	270.000000	4.000000	0.000000	0.000000	0.000000	1.000000	1.250000
11.000000	1.000000	0.000000	1.000000	20.000000	45.000000	270.000000	4.000000	45.000000	270.000000	6.000000	1.000000	2.500000
11.000000	1.000000	1.000000	1.000000	20.000000	45.000000	270.000000	4.000000	45.000000	270.000000	4.000000	0.000000	15.390000
11.000000	1.000000	1.000000	1.000000	40.000000	45.000000	270.000000	6.000000	45.000000	270.000000	6.000000	0.000000	6.156000
11.000000	1.000000	1.000000	1.000000	20.000000	45.000000	270.000000	6.000000	45.000000	270.000000	6.000000	0.000000	15.406000
11.000000	1.000000	-1.000000	0.000000	40.000000	45.000000	270.000000	6.000000	0.000000	0.000000	0.000000	1.000000	3.891000
11.000000	1.000000	0.000000	1.000000	40.000000	45.000000	270.000000	4.000000	45.000000	270.000000	6.000000	1.000000	1.266000
11.000000	1.000000	1.000000	1.000000	20.000000	45.000000	270.000000	4.000000	45.000000	270.000000	4.000000	0.000000	6.500000
11.000000	1.000000	-1.000000	0.000000	20.000000	45.000000	270.000000	6.000000	0.000000	0.000000	0.000000	1.000000	1.578000
11.000000	1.000000	-1.000000	0.000000	40.000000	45.000000	270.000000	4.000000	0.000000	0.000000	0.000000	1.000000	1.703000
11.000000	1.000000	-1.000000	0.000000	40.000000	45.000000	270.000000	4.000000	0.000000	0.000000	0.000000	1.000000	2.000000
11.000000	1.000000	1.000000	1.000000	20.000000	45.000000	270.000000	6.000000	45.000000	270.000000	6.000000	0.000000	3.797000
11.000000	1.000000	-1.000000	0.000000	20.000000	45.000000	270.000000	6.000000	0.000000	0.000000	0.000000	1.000000	0.766000
11.000000	1.000000	-1.000000	0.000000	40.000000	45.000000	270.000000	6.000000	0.000000	0.000000	0.000000	1.000000	1.296000
11.000000	1.000000	1.000000	1.000000	40.000000	45.000000	270.000000	4.000000	45.000000	270.000000	4.000000	1.000000	2.812000
11.000000	1.000000	0.000000	1.000000	20.000000	45.000000	270.000000	4.000000	45.000000	270.000000	6.000000	1.000000	15.078000
11.000000	1.000000	0.000000	1.000000	20.000000	45.000000	270.000000	4.000000	45.000000	270.000000	6.000000	0.000000	3.563000
11.000000	1.000000	-1.000000	0.000000	20.000000	45.000000	270.000000	6.000000	0.000000	0.000000	0.000000	1.000000	1.594000
11.000000	1.000000	1.000000	1.000000	20.000000	45.000000	270.000000	4.000000	45.000000	270.000000	4.000000	1.000000	1.656000
11.000000	1.000000	0.000000	1.000000	40.000000	45.000000	270.000000	4.000000	45.000000	270.000000	6.000000	1.000000	9.172000
11.000000	1.000000	-1.000000	0.000000	40.000000	45.000000	270.000000	6.000000	0.000000	0.000000	0.000000	1.000000	2.984000
11.000000	1.000000	0.000000	1.000000	20.000000	45.000000	270.000000	4.000000	45.000000	270.000000	6.000000	0.000000	7.218000
11.000000	1.000000	0.000000	1.000000	40.000000	45.000000	270.000000	6.000000	45.000000	270.000000	4.000000	1.000000	1.312000
11.000000	1.000000	0.000000	1.000000	20.000000	45.000000	270.000000	6.000000	45.000000	270.000000	4.000000	1.000000	0.907000
11.000000	1.000000	-1.000000	0.000000	40.000000	45.000000	270.000000	6.000000	0.000000	0.000000	0.000000	1.000000	0.781000
11.000000	1.000000	-1.000000	0.000000	20.000000	45.000000	270.000000	4.000000	0.000000	0.000000	0.000000	1.000000	0.609000
11.000000	1.000000	-1.000000	0.000000	40.000000	45.000000	270.000000	6.000000	0.000000	0.000000	0.000000	1.000000	0.735000
11.000000	1.000000	0.000000	1.000000	40.000000	45.000000	270.000000	4.000000	45.000000	270.000000	6.000000	1.000000	5.125000
11.000000	1.000000	0.000000	1.000000	40.000000	45.000000	270.000000	4.000000	45.000000	270.000000	6.000000	1.000000	2.407000
[truncated: 161 more rows]
